# Supplementary material for: Whole-Genome Sequencing and Transcriptome Analysis of Ganoderma lucidum Strain Yw-1-5 Provides New Insights into the Enhanced Effect of Tween80 on Exopolysaccharide Production
Source: J Fungi (Basel). 2022 Oct 14;8(10):1081. doi: 10.3390/jof8101081 (PMC9605614; doi:10.3390/jof8101081)
Supplement: Supplementary file 1 [file jof-08-01081-s001.zip]

Archive with 3 entries (3 files):
- Supplemental Figures.pdf
- Supplemental Tables  02.xlsx
- Supplemental Tables 01.xlsx
