# Supplementary material for: Whole-Genome Sequencing and Transcriptome Analysis of Ganoderma lucidum Strain Yw-1-5 Provides New Insights into the Enhanced Effect of Tween80 on Exopolysaccharide Production
Source: J Fungi (Basel). 2022 Oct 14;8(10):1081. doi: 10.3390/jof8101081 (PMC9605614; doi:10.3390/jof8101081)
Supplement: Supplementary file 1 [file jof-08-01081-s001.zip › Supplemental Tables 02.xlsx]

## Sheet: Table S10
Table S10 the CAZyme spectra were compared between G.lucidum and 8 selected Basidiomycete species
CAZy	AA	CBM	CE	GH	GT	PL
yw-1-5	101	90	114	313	83	15
Ganoderma leucocontextum	84	65	103	273	76	13
Agaricus bisporus	93	51	36	176	55	9
Coprinopsis cinerea	122	92	50	188	74	13
Ganoderma lucidum	93	57	29	268	68	9
Lentinula edodes	85	58	31	245	75	9
Pleurotus ostreatus	131	85	32	231	65	23
Schizophyllum commune	79	43	41	238	75	16
Hericium erinaceus	84	4	26	161	59	7

## Sheet: Table S11
Table S11 The putative genes involved in polysaccharides biosynthesis of Ganoderma lucidum
Metabolic pathways of synthetic sugar nucleotides contained in the metabolism of Ganoderma lucidum
EC No.	Ko id	Ko name	Annotation	Gene ID	Genes numbers
4.2.1.47	K01711	gmd, GMDS	GDP mannose 4,6-dehydratase	EVM09G001980.1	1
2.7.1.1	K00844	HK	hexokinase	EVM06G001630.1	3
				EVM09G007270.1
				EVM04G003050.1
5.4.2.8	K17497	PMM	phosphomannomutase	EVM00G009870.1	2
				EVM02G007190.1
2.7.7.13	K00966	GMPP	mannose-1-phosphate guanylyltransferase	EVM05G007100.1	1
5.3.1.8	K01809	manA, MPI	mannose-6-phosphate isomerase	EVM01G020340.1	3
				EVM00G020210.1
				EVM10G006830.1
5.3.1.9	K01810	GPI, pgi	glucose-6-phosphate isomerase	EVM00G021330.1	1
5.4.2.2	K01835	pgm	phosphoglucomutase	EVM04G009670.1	2
				EVM00G016570.1
2.7.7.9	K00963	UGP2, galU, galF	UTP--glucose-1-phosphate uridylyltransferase	EVM05G003680.1	1
1.1.1.22	K00012	UGDH, ugd	UDPglucose 6-dehydrogenase	EVM09G001850.1	1
4.1.1.35	K08678	UXS1, uxs	UDP-glucuronate decarboxylase	EVM04G003140.1	1
2.7.7.12	K00965	galT, GALT	UDPglucose--hexose-1-phosphate uridylyltransferase	EVM00G009320.1	1
5.1.3.2	K01784	galE, GALE	UDP-glucose 4-epimerase	EVM01G015390.1	2
				EVM01G012530.1
2.7.1.6	K00849	galK	Galactokinase	EVM01G016830.1	1
Glucan biosynthesis-associated genes
2.4.1.18	K00700	GBE1, glgB	1,4-alpha-glucan branching enzyme	EVM04G009110.1	1
2.4.1.34	K00706	E2.4.1.34	1,3-beta-glucan synthase	EVM10G003900.1	4
				EVM10G003910.1
				EVM00G006690.1
				EVM09G004990.1
2.4.1.183	K00749	E2.4.1.183	alpha-1,3-glucan synthase	EVM00G005850.1	1
3.2.1.4	K01179	E3.2.1.4	endoglucanase	EVM10G003470.1	1
3.2.1.58	K01210	E3.2.1.58	glucan 1,3-beta-glucosidase	EVM07G005670.1	5
				EVM01G018650.1
				EVM00G004940.1
				EVM05G009710.1
				EVM01G012760.1
3.2.1.59	K08254	E3.2.1.59	glucan endo-1,3-alpha-glucosidaseagn1	EVM06G003560.1	5
				EVM05G001190.1
				EVM03G004150.1
				EVM09G000650.1
				EVM04G008680.1
--	K21850	KRE6	beta-glucan synthesis-associated protein KRE6	EVM05G010010.1	8
				EVM06G006860.1
				EVM10G007650.1
				EVM00G020730.1
				EVM04G009240.1
				EVM03G000490.1
				EVM00G021040.1
				EVM01G008170.1
2.4.1.-	K22832	GAS1	1,3-beta-glucanosyltransferase GAS1	EVM01G004460.1	1
Chitin biosynthesis-associated genes
2.4.1.16	K00698	CHS1	chitin synthase	EVM02G003570.1	8
				EVM0G001610.1
				EVM02G003580.1
				EVM05G003100.1
				EVM11G002420.1
				EVM09G004240.1
				EVM11G002410.1
				EVM0G001310.1
3.5.1.41	K01183	E3.5.1.41	chitin deacetylase	EVM04G005700.1	1
--	K01183	CHS5	chitin biosynthesis protein CHS5	EVM05G009130.1	1

## Sheet: Table S12
Table S12 Summary of sequencing and assembly of RNA-seq
Group	Samples	raw reads	clean reads	Q20 percentage	GC percentag
Tween80 treated group	T_3	58969380	56357830	97.8	59.63
	T_2	42309128	40756898	97.94	59.39
	T_1	52818450	51031810	97.83	59.75
Control group	CK_3	58569182	56357086	97.9	59.8
	CK_2	53652374	51595780	97.92	59.91
	CK_1	54088088	52046396	97.87	59.74

## Sheet: Table S13
Table S13 putative genes involved in Tween80 treatment obtained from KEGG pathway analysis
KEGG pathway	modified gene ID	Function	Log2FC(treated/control)	Padjust	Regulate
MAPK signaling pathway - yeast(04011)	g6397	Fks2，1,3-beta-glucan synthase	1.10685	0.00928928	Up
	g6398	1,3-beta-glucan synthase	1.77248	0.00854492	Up
	g6813	Rsp5	1.12161	0.0019885	Up
	g3120	Stt4，PI4KA	1.78267	0.0230918	Up
	g3939	Bmh1,2，14-3-3-like protein	1.74746	0.000231395	Up
	g13	Ptp2,3，protein tyrosine phosphatase activity	1.77322	1.42273e-05	Up
	g3663	Mkk1,2	1.18541	0.000733633	Up
	g5022	Yck1,2，protein kinase activity	-1.29414	0.0163336	Down
	g9966	Sln1，Response regulator receiver domain	-1.13713	0.0111426	Down
	g9182	Ctt1	-2.30121	1.08735e-11	Down
Amino sugar and nucleotide sugar metabolism(00520)	g3756	nagB（glucosamine-6-phosphate deaminase）	1.03417	0.0339046	Up
	g11266	nagA（N-acetylglucosamine-6-phosphate deacetylase）	1.10847	0.000687133	Up
	g11885	HEXA_B（hexosaminidase）	1.11693	0.00500841	Up
	g12299	chitinase（glycoside hydrolase family 18 protein）	-2.44589	0.00381632	Down
	g1999	XYL4 （xylan 1,4-beta-xylosidase）	-7.06644	4.72826e-103	Down
	g4128	chitin deacetylase	-1.6372	0.0223631	Down
	g3557	manC（mannose-1-phosphate guanylyltransferase）	-1.00211	0.0216517	Down
Starch and sucrose metabolism(00500)	g7842	glucan 1,3-beta-glucosidase	2.52218	5.14302e-05	up
	g6798	beta-glucosidase,bglX	1.84815	3.59379e-07	up
TCA cycle(00020)	g11364	pyc	1.33799	0.000429375	up
	g4804	pckA	1.00678	0.000637121	up
	g548	FH	1.00611	0.0183071	up
Glycolysis /Gluconeogenesis(00010)	g4804	PckA	1.00678	0.000637121	up
Peroxisome(04146)	g10228	ACOX，acyl-CoA oxidase activity	1.58875	2.30427e-06	up
	g10956	ACAA1，acetyl-CoA acetyltransferase	3.02311	4.48963e-16	up
	g67	PDCR， 2,4-dienoyl-CoA reductase	3.90563	1.71874e-10	up
	g12442	ABCD，ABC transporters	1.82025	2.96671e-07	up
	g2516	CRAT	1.43548	0.00038973	up
	g547	PEX11	1.27518	0.00661466	up
	g5069	PMP34	2.89309	1.09712e-11	up
	g9182	CAT	-2.30121	1.08735e-11	down
Autophagy - yeast(04138)	g36	ATG4	1.27563	0.000386167	up
	g12522	ATG7	1.35919	0.000262841	up
Ubiquitin mediated proteolysis (04120)	g6813	NEDD4	1.12161	0.0019885	up
	g4992	ARF-BP1	1.77631	0.00872832	up
	g4567	Apc1	1.6475	0.0354028	up

## Sheet: Table S14
Table S14 Genes encoding Glycosyltransferase and glycoside hydrolase associated with Tween80 treatment
Type	modified gene ID	Function	Log2FC(treated/control)	Padjust	Regulated
Glycosyltransferase	g6397	Fks2, β-1,3-glucan synthase,GT48	1.10685	0.00928928	up
	g6398	Fks2, β-1,3-glucan synthase,GT48	1.77248	0.00854492	up
	g8987	chitin synthase	3.24344	5.95340485933E-8	up
	g12306	Chitin synthase 6	-1.51673	0.00423746	down
	g6033	Chitin synthase	1.28948	0.0153139	up
	g7137	chitin synthase activity, ATP-binding cassette transporter	1.95118	0.000175149	up
	g7138	Chitin synthase 8, ABC-type transporter atr1	1.55247	0.0041435	up
glycoside hydrolase	g6798	bglX, Glycosyl hydrolase family 3	1.84815	3.59379e-07	up
	g6145	secreted glycosidase, Glycosyl hydrolase family 92	-1.0716	0.00799114	down
	g11325	Beta-glucosidase 1A, Glycosyl hydrolase family 1	1.25714e-08	7.93208e-07	up
	g1999	XYL4, Glycosyl hydrolase family 3	-7.06644	5.995e-107	down
	g2751	hydrolase activity, Glycosyl hydrolase family 79	-1.53927	0.00369035	down
	g11332	Glycoside hydrolase Family 5	-1.69122	5.29037e-05	down
	g2752	hydrolase activity, Glycosyl hydrolase family 79	-3.16694	1.06592e-07	down
	g11885	HEXA_B, Glycosyl hydrolase family 20	1.11693	0.00500841	up

## Sheet: Table S15
Table S15 Oligonucleotide primer sets for qRT-PCR
Gene	modified gene ID	primer name	5'-3'
18S rRNA		18S rRNA-s	TATCGAGTTCTGACTGGGTT
		18S rRNA-as	ATCCGTTGCTGAAAGTTGTA
β-1,3-glucan synthase	g6397	GL20535-s	GCTGCTGTATGTGACGCTGA
		GL20535-as	TGGTGCGGGTTGAATAAGAA
β-1,3-glucan synthase	g6398	GL24465-s	CCCTCACGACTGCTCTTCC
		GL24465-as	CCTCTTCCCTGATAATCTCCC
ATG4	g36	ATG4-s	TTAAGAACCGCGACAGGTCC
		ATG4-as	GCCATCCCTCAAAACGGAGA
ATG7	g12522	ATG7-s	CACAACTGGCCGCTCTATCA
		ATG7-as	TACGCACTGTGGGGACTTTG
ACOX1	g10228	ACOX1-s	CCCCACTTGTTCTTCGTCCA
		ACOX1-as	ACTCAGCATCTGCTCCTTCG

## Sheet: Table S16
Table S16 genes encoding transcription factors involved in Tween80 treatment
modified gene ID	Function	Log2FC(treated/control)	Padjust	Regulated
g10940	zinc ion binding	-2.9983	6.64968e-15	down
g3183	zinc ion binding	1.26647	0.00914744	up
g1912	transcription factor	1.16154	0.000827642	up
g2308	Basal transcription factors，Yae1	1.24761	0.00630921	up
g8928	zinc ion binding	1.7907	0.00237293	up
g6989	zinc ion binding	1.71491	1.29683e-06	up
g2814	transcription factor	1.93296	0.0337472	up
g5312	transcription factor	2.57353	2.30733e-14	up
g5481	zinc ion binding，Fungal specific transcription factor domain	1.03513	0.0321359	up
g8927	zinc ion binding	1.7568	0.000250762	up
g1628	transcription factor，HMG-box domain	1.47178	0.000252941	up
g7291	zinc ion binding	1.36632	5.3626e-05	up
g9365	zinc ion binding，R3H domain，NFX1	-1.30707	0.0243245	down
g295	transcription factor	-1.28669	0.0359131	down
g11810	SET domain-containing protein 3	1.18093	0.00616033	up
g4770	Communesin biosynthesis cluster-specific transcription factor，HOGA1	1.12535	0.010132	up
g4884	zinc ion binding	-1.30047	0.00872832	down
g5301	zinc ion binding	1.41079	0.0158067	up
g3600	zinc ion binding	-1.04808	0.0203737	down

## Sheet: Table S17
Table S17 The relative expression levels of selected DEGs
Gene name	modified gene ID	Pvalue	log2FC	regulated	Mean 2-∆∆CT
β-1,3-glucan synthase	g6397	1.10685	0.00928928	up	0.40612
β-1,3-glucan synthase	g6398	1.77248	0.00854492	up	0.35354
ATG4	g36	1.27563	0.000386167	up	0.43527
ATG7	g12522	1.35919	0.000262841	up	0.30778
ACOX1	g10228	1.58875	2.3e-06	up	0.28717
