# Supplementary material for: Whole-Genome Sequencing and Transcriptome Analysis of Ganoderma lucidum Strain Yw-1-5 Provides New Insights into the Enhanced Effect of Tween80 on Exopolysaccharide Production
Source: J Fungi (Basel). 2022 Oct 14;8(10):1081. doi: 10.3390/jof8101081 (PMC9605614; doi:10.3390/jof8101081)
Supplement: Supplementary file 1 [file jof-08-01081-s001.zip › Supplemental Tables 01.xlsx]

## Sheet: s1
Table S1 Statistcs of the raw data and clean reads
Data type	SeqNum	SumBase	N50Len	N90Len	MeanLen	MaxLen	MeanQual
Raw_data	931167	7770884122	20905	3566	8345	133185	10.09
Clean_data	577476	7225489495	21913	5394	12512	118060	10.24

## Sheet: s2
Table S2 Statistics of the Hi-C assembly
Group	Sequence Number	Sequence Length (bp)
Lachesis Group0	10	8872050
Lachesis Group1	2	6700228
Lachesis Group2	9	6704592
Lachesis Group3	3	5227188
Lachesis Group4	3	4774995
Lachesis Group5	1	4223130
Lachesis Group6	3	3621423
Lachesis Group7	4	3522143
Lachesis Group8	3	3264042
Lachesis Group9	5	3059668
Lachesis Group10	4	3096079
Lachesis Group11	2	2451627
Total Sequences Clustered(Ratio %)	49(51.58)	55,517,165(95.46)
Total Sequences Ordered and Oriented (Ratio %)	49(100)	55,517,165(100)

## Sheet: s3
Table S3 Comparisons of Ganoderma licudum assembled genome
Strain	GenBank assembly accession	Genome size (Mb)	Number of scaffols	GC%	Assembly level	N50 (bp)	Sequencing technology
YW-1-5		58.16	58	55.91	Scaffold	4775195	Nanopore, Illumina, Hi-C
BCRC 37177	GCA_000338035.1	44.08	3275	55.5	Contig	1281108	PacBio
BCRC 36111	GCA_012655175.1	48.91	173	55.1	Contig	1281108	PacBio
G.260125-1	GCA_000271565.1	43.29	82	56.1	Scaffold	649708	Illumina
Xiangnong N0.1	GCA_000262775.1	39.95	634	55.3	Scaffold	80796	Illumina

## Sheet: s4
Table S4 Mapping rate of the Illumina data and Benchmarking Universal Single-Copy Ortholog analysis
Quality assessment	Values
Library	350bp
Mapped(%)	95.05
Properly mapped(%)	91.58
Coverage(%)	99.76
Depth(X)	30.44
Complete BUSCOs(C)	276 (95.17%)
Complete and single-copy BUSCOs(S)	267 (92.07%)
Complete and duplicated BUSCOs(D)	9 (3.10%)
Fragmented BUSCOs(F)	3 (1.03%)
Missing BUSCOs(M)	11 (3.79%)
Total Lineage BUSCOs	290

## Sheet: s5
Table S5 Statistic of the genes model
Gene statistics	values
Gene number	14879
Exon number	82681
Intron number	67832
Gene length	27085651
Exon length	20718450
Intron length	6367201
Average gene length	1824.07
Average exon length	250.58
Average intron length	93.87
Average exon number	5.57
Average intron number	4.57

## Sheet: s6
Table S6 Gene clusters in the yw-1-5 genome
Gene_cluster	scaffold_id	Start	End	Length(bp)	Type
r1c1	Lachesis_group0	804152	819919	15768	terpene
r1c2	Lachesis_group0	2183401	2231486	48086	NRPS
r1c3	Lachesis_group0	5872128	5893413	21286	terpene
r1c4	Lachesis_group0	6472789	6517325	44537	NRPS-like
r1c5	Lachesis_group0	7985745	8029040	43296	T1PKS
r2c1	Lachesis_group1	589537	605717	16181	terpene
r2c2	Lachesis_group1	3905881	3949660	43780	NRPS-like, betalactone
r2c3	Lachesis_group1	6339880	6375671	35792	terpene
r3c1	Lachesis_group2	1579857	1600534	20678	terpene
r3c2	Lachesis_group2	1758145	1763086	4942	terpene
r3c3	Lachesis_group2	2716751	2738161	21411	terpene
r4c1	Lachesis_group3	1394029	1412032	18004	terpene
r4c2	Lachesis_group3	1761298	1777106	15809	terpene
r4c3	Lachesis_group3	1886929	1922065	35137	terpene
r4c4	Lachesis_group3	1936625	1958038	21414	terpene
r5c1	Lachesis_group4	622961	642760	19800	terpene
r5c2	Lachesis_group4	2089712	2104851	15140	terpene
r5c3	Lachesis_group4	2506655	2550822	44168	NRPS-like
r5c4	Lachesis_group4	3069892	3084315	14424	terpene
r5c5	Lachesis_group4	4105942	4125918	19977	terpene
r5c6	Lachesis_group4	4214894	4232336	17443	terpene
r5c7	Lachesis_group4	4624144	4652010	27867	terpene
r7c1	Lachesis_group6	1881664	1902881	21218	terpene
r7c2	Lachesis_group6	2826775	2870889	44115	NRPS-like
r8c1	Lachesis_group7	841531	863291	21761	terpene
r8c2	Lachesis_group7	2713980	2756167	42188	NRPS-like
r8c3	Lachesis_group7	2811939	2846592	34654	NRPS-like
r8c4	Lachesis_group7	3417862	3462294	44433	NRPS-like
r9c1	Lachesis_group8	1362156	1383466	21311	terpene
r9c2	Lachesis_group8	1425897	1475723	49827	NRPS-like
r9c3	Lachesis_group8	1494386	1529679	35294	NRPS-like
r9c4	Lachesis_group8	1556931	1601089	44159	NRPS-like
r10c1	Lachesis_group9	59403	97190	37788	T1PKS
r10c2	Lachesis_group9	100886	129430	28545	T1PKS
r10c3	Lachesis_group9	210663	267701	57039	NRPS-like,T1PKS
r11c1	Lachesis_group10	2566285	2592838	26554	terpene
r12c1	Lachesis_group11	608329	623705	15377	terpene
r12c2	Lachesis_group11	1397368	1418781	21414	terpene

## Sheet: s7
Table S7 Statistics of the repetitive sequences in the G. lucidum genome
Type	Number	Length (bp)	Percentage (%)
ClassI/DIRS	24	61733	0.11
ClassI/LINE	27	7314	0.01
ClassI/LTR/Copia	826	1460781	2.51
ClassI/LTR/Gypsy	1461	3508843	6.03
ClassI/PLE|LARD	721	1009555	1.74
ClassI/TRIM	80	70297	0.12
ClassI total	3139	6072313	10.44
ClassII/Helitron	123	433512	0.75
ClassII/MITE	393	136615	0.23
ClassII/TIR	281	176060	0.3
ClassII/Unknown	56	25579	0.04
ClassII total	853	771713	1.33
PotentialHostGene	371	1127337	1.94
SSR	5	605	0
Unknown	3396	2631568	4.52
Total	4368	10151489	17.45

## Sheet: s8
Table S8 Statistics of the genes functional annotation in different databases
GeneID	GO_annotation	KEGG_annotation	KOG_class	KOG_class_annotation	Pfam_annotation	Swissprot_annotation	TrEMBL_annotation	nr_annotation
EVM00G011620.1	Molecular Function: ATP binding (GO:0005524); Cellular Component: integral component of membrane (GO:0016021); Molecular Function: hydrolase activity (GO:0016787); Molecular Function: metal ion binding (GO:0046872);	K01539|0|dsq:DICSQDRAFT_161018|aminophospholipid-transporting P-type ATPase; K01539 sodium/potassium-transporting ATPase subunit alpha [EC:3.6.3.9] (A)	[P]	Inorganic ion transport and metabolism	E1-E2 ATPase	Calcium-transporting ATPase 1 GN=G1666 OS=Saccharomyces cerevisiae (strain ATCC 204508 / S288c) PE=1 SV=1	Uncharacterized protein {ECO:0000313|EMBL:CDO71883.1} OS=Pycnoporus cinnabarinus (Cinnabar-red polypore) PE=4 SV=1	aminophospholipid-transporting P-type ATPase [Dichomitus squalens LYAD-421 SS1]
EVM01G000840.1	--	--	--	--	--	--	Uncharacterized protein {ECO:0000313|EMBL:CDO74892.1} OS=Pycnoporus cinnabarinus (Cinnabar-red polypore) PE=4 SV=1	hypothetical protein BN946_scf184461.g4 [Trametes cinnabarina]
EVM05G008380.1	Cellular Component: fungal-type vacuole membrane (GO:0000329); Cellular Component: Golgi apparatus (GO:0005794); Cellular Component: integral component of membrane (GO:0016021);	K06890|2.19528e-148|dsq:DICSQDRAFT_50422|hypothetical protein; K06890 (A)	[T]	Signal transduction mechanisms	Inhibitor of apoptosis-promoting Bax1	Bax inhibitor 1 GN=bxi1 OS=Schizosaccharomyces pombe (strain 972 / ATCC 24843) PE=3 SV=1	Uncharacterized protein {ECO:0000313|EMBL:CDO75649.1} OS=Pycnoporus cinnabarinus (Cinnabar-red polypore) PE=4 SV=1	hypothetical protein DICSQDRAFT_50422 [Dichomitus squalens LYAD-421 SS1]
EVM04G009250.1	Cellular Component: integral component of membrane (GO:0016021);	--	--	--	Peroxisomal membrane anchor protein (Pex14p) conserved region	--	Uncharacterized protein {ECO:0000313|EMBL:EJF62407.1} OS=Dichomitus squalens (strain LYAD-421) PE=4 SV=1	hypothetical protein DICSQDRAFT_161215 [Dichomitus squalens LYAD-421 SS1]
EVM02G009820.1	--	--	--	--	--	--	Uncharacterized protein {ECO:0000313|EMBL:EJF58042.1} OS=Dichomitus squalens (strain LYAD-421) PE=4 SV=1	hypothetical protein DICSQDRAFT_163150 [Dichomitus squalens LYAD-421 SS1]
EVM02G009340.1	Molecular Function: RNA polymerase II transcription factor activity, sequence-specific DNA binding (GO:0000981); Molecular Function: DNA binding (GO:0003677); Cellular Component: nucleus (GO:0005634); Biological Process: regulation of transcription from RNA polymerase II promoter (GO:0006357); Molecular Function: zinc ion binding (GO:0008270);	--	--	--	Fungal specific transcription factor domain	Transcriptional activator protein acu-15 GN=acu-15 OS=Neurospora crassa (strain ATCC 24698 / 74-OR23-1A / CBS 708.71 / DSM PE=1 SV=2	Uncharacterized protein {ECO:0000313|EMBL:EJF59336.1} OS=Dichomitus squalens (strain LYAD-421) PE=4 SV=1	hypothetical protein DICSQDRAFT_65175 [Dichomitus squalens LYAD-421 SS1]
EVM01G011000.1	--	--	[O]	Posttranslational modification, protein turnover, chaperones	--	Uncharacterized RING finger protein P8B7.23 GN=SPBP8B7.23 OS=Schizosaccharomyces pombe (strain 972 / ATCC 24843) PE=3 SV=1	Uncharacterized protein {ECO:0000313|EMBL:CDO73185.1} OS=Pycnoporus cinnabarinus (Cinnabar-red polypore) PE=4 SV=1	hypothetical protein DICSQDRAFT_142653 [Dichomitus squalens LYAD-421 SS1]
EVM01G003150.1	--	--	--	--	Protein of unknown function (DUF3752)	--	Uncharacterized protein {ECO:0000313|EMBL:EJF58497.1} OS=Dichomitus squalens (strain LYAD-421) PE=4 SV=1	hypothetical protein DICSQDRAFT_110260 [Dichomitus squalens LYAD-421 SS1]
EVM04G000200.1	Biological Process: mitotic sister chromatid cohesion (GO:0007064); Cellular Component: Ctf18 RFC-like complex (GO:0031390);	K11270|1.91238e-71|dsq:DICSQDRAFT_108000|hypothetical protein; K11270 chromosome transmission fidelity protein 8 (A)	--	--	Ctf8	Chromosome transmission fidelity protein 8 GN=ctf8 OS=Schizosaccharomyces pombe (strain 972 / ATCC 24843) PE=1 SV=1	Uncharacterized protein {ECO:0000313|EMBL:EJF59996.1} OS=Dichomitus squalens (strain LYAD-421) PE=4 SV=1	hypothetical protein DICSQDRAFT_108000 [Dichomitus squalens LYAD-421 SS1]
EVM02G007330.1	--	K11835|0|dsq:DICSQDRAFT_81153|cysteine proteinase; K11835 ubiquitin carboxyl-terminal hydrolase 4/11/15 [EC:3.4.19.12] (A)	[O]	Posttranslational modification, protein turnover, chaperones	Ubiquitin carboxyl-terminal hydrolase	Probable ubiquitin carboxyl-terminal hydrolase 12 GN=ubp12 OS=Schizosaccharomyces pombe (strain 972 / ATCC 24843) PE=1 SV=1	Ubiquitin carboxyl-terminal hydrolase {ECO:0000256|RuleBase:RU004435} OS=Pycnoporus cinnabarinus (Cinnabar-red polypore) PE=3 SV=1	cysteine proteinase [Dichomitus squalens LYAD-421 SS1]
EVM06G005670.1	--	--	--	--	--	--	Uncharacterized protein {ECO:0000313|EMBL:CDO78120.1} OS=Pycnoporus cinnabarinus (Cinnabar-red polypore) PE=4 SV=1	hypothetical protein TRAVEDRAFT_51916 [Trametes versicolor FP-101664 SS1]
EVM04G011190.1	Cellular Component: intracellular (GO:0005622); Molecular Function: zinc ion binding (GO:0008270);	--	--	--	Protein of unknown function (DUF2009)	UPF0652 protein C22H10.08 GN=SPAC22H10.08 OS=Schizosaccharomyces pombe (strain 972 / ATCC 24843) PE=3 SV=1	Uncharacterized protein {ECO:0000313|EMBL:EJF62276.1} OS=Dichomitus squalens (strain LYAD-421) PE=4 SV=1	hypothetical protein DICSQDRAFT_58739 [Dichomitus squalens LYAD-421 SS1]
EVM11G003280.1	--	--	--	--	--	--	Uncharacterized protein {ECO:0000313|EMBL:EJF55752.1} OS=Dichomitus squalens (strain LYAD-421) PE=4 SV=1	hypothetical protein TRAVEDRAFT_51171 [Trametes versicolor FP-101664 SS1]
EVM07G007870.1	--	--	--	--	--	54S ribosomal protein L36, mitochondrial (Precursor) GN=MRPL36 OS=Saccharomyces cerevisiae (strain ATCC 204508 / S288c) PE=1 SV=3	Uncharacterized protein {ECO:0000313|EMBL:EJF58854.1} (Fragment) OS=Dichomitus squalens (strain LYAD-421) PE=4 SV=1	hypothetical protein DICSQDRAFT_14843, partial [Dichomitus squalens LYAD-421 SS1]
EVM02G009290.1	--	--	--	--	Velvet factor	--	Uncharacterized protein {ECO:0000313|EMBL:EJF59330.1} OS=Dichomitus squalens (strain LYAD-421) PE=4 SV=1	hypothetical protein DICSQDRAFT_172123 [Dichomitus squalens LYAD-421 SS1]
EVM06G002000.1	Molecular Function: N,N-dimethylaniline monooxygenase activity (GO:0004499); Cellular Component: integral component of membrane (GO:0016021); Molecular Function: flavin adenine dinucleotide binding (GO:0050660); Molecular Function: NADP binding (GO:0050661); Biological Process: oxidation-reduction process (GO:0055114);	--	[Q]	Secondary metabolites biosynthesis, transport and catabolism	Pyridine nucleotide-disulphide oxidoreductase	Putative sterigmatocystin biosynthesis monooxygenase stcW GN=stcW OS=Emericella nidulans (strain FGSC A4 / ATCC 38163 / CBS 112.46 / NRRL PE=3 SV=2	FAD/NAD(P)-binding domain-containing protein {ECO:0000313|EMBL:EJF57326.1} OS=Dichomitus squalens (strain LYAD-421) PE=4 SV=1	FAD/NAD(P)-binding domain-containing protein [Dichomitus squalens LYAD-421 SS1]
EVM01G002820.1	Cellular Component: integral component of membrane (GO:0016021);	--	--	--	--	--	Uncharacterized protein {ECO:0000313|EMBL:EJF58836.1} OS=Dichomitus squalens (strain LYAD-421) PE=4 SV=1	hypothetical protein DICSQDRAFT_109724 [Dichomitus squalens LYAD-421 SS1]
EVM00G018860.1	Cellular Component: membrane (GO:0016020); Biological Process: transmembrane transport (GO:0055085);	--	[R]	General function prediction only	Major Facilitator Superfamily	Caffeine resistance protein 5 GN=caf5 OS=Schizosaccharomyces pombe (strain 972 / ATCC 24843) PE=3 SV=1	Uncharacterized protein {ECO:0000313|EMBL:KDQ57708.1} OS=Jaapia argillacea MUCL 33604 PE=4 SV=1	MFS general substrate transporter [Dichomitus squalens LYAD-421 SS1]
EVM04G005430.1	--	--	--	--	--	--	Uncharacterized protein {ECO:0000313|EMBL:CDO68145.1} OS=Pycnoporus cinnabarinus (Cinnabar-red polypore) PE=3 SV=1	hypothetical protein DICSQDRAFT_160677 [Dichomitus squalens LYAD-421 SS1]
EVM01G018520.1	--	--	--	--	Heterokaryon incompatibility protein (HET)	Vegetative incompatibility protein HET-E-1 GN=HET-E1 OS=Podospora anserina (Pleurage anserina) PE=3 SV=1	HET-domain-containing protein {ECO:0000313|EMBL:EJF60783.1} OS=Dichomitus squalens (strain LYAD-421) PE=4 SV=1	HET-domain-containing protein [Dichomitus squalens LYAD-421 SS1]
EVM06G003250.1	--	--	--	--	--	--	Uncharacterized protein {ECO:0000313|EMBL:CDO78074.1} OS=Pycnoporus cinnabarinus (Cinnabar-red polypore) PE=4 SV=1	hypothetical protein TRAVEDRAFT_51822 [Trametes versicolor FP-101664 SS1]
EVM01G013810.1	--	--	--	--	Uncharacterized alpha/beta hydrolase domain (DUF2235)	--	Uncharacterized protein {ECO:0000313|EMBL:CDO73379.1} OS=Pycnoporus cinnabarinus (Cinnabar-red polypore) PE=4 SV=1	hypothetical protein TRAVEDRAFT_67857 [Trametes versicolor FP-101664 SS1]
EVM09G004750.1	--	--	--	--	--	--	Uncharacterized protein {ECO:0000313|EMBL:CDO72119.1} OS=Pycnoporus cinnabarinus (Cinnabar-red polypore) PE=4 SV=1	hypothetical protein BN946_scf184962.g62 [Trametes cinnabarina]
EVM04G000140.1	--	--	--	--	Protein kinase domain	--	Uncharacterized protein {ECO:0000313|EMBL:CDO74162.1} OS=Pycnoporus cinnabarinus (Cinnabar-red polypore) PE=4 SV=1	hypothetical protein DICSQDRAFT_83979 [Dichomitus squalens LYAD-421 SS1]
EVM03G006040.1	Biological Process: sesquiterpenoid biosynthetic process (GO:0016106); Molecular Function: trichodiene synthase activity (GO:0045482);	--	--	--	Trichodiene synthase (TRI5)	Trichodiene synthase GN=TRI5 OS=Fusarium acaciae-mearnsii PE=3 SV=1	Terpenoid synthase {ECO:0000313|EMBL:EJF61094.1} OS=Dichomitus squalens (strain LYAD-421) PE=4 SV=1	terpenoid synthase [Dichomitus squalens LYAD-421 SS1]
EVM01G016780.1	Molecular Function: protein tyrosine phosphatase activity (GO:0004725); Molecular Function: protein tyrosine/serine/threonine phosphatase activity (GO:0008138); Biological Process: peptidyl-tyrosine dephosphorylation (GO:0035335);	K04459|0|dsq:DICSQDRAFT_66599|hypothetical protein; K04459 dual specificity MAP kinase phosphatase [EC:3.1.3.16 3.1.3.48] (A)	[V]	Defense mechanisms	Dual specificity phosphatase, catalytic domain	Dual specificity protein phosphatase PPS1 GN=PPS1 OS=Saccharomyces cerevisiae (strain ATCC 204508 / S288c) PE=1 SV=1	Uncharacterized protein {ECO:0000313|EMBL:EJF58615.1} OS=Dichomitus squalens (strain LYAD-421) PE=4 SV=1	hypothetical protein DICSQDRAFT_66599 [Dichomitus squalens LYAD-421 SS1]
EVM02G012170.1	--	--	--	--	--	--	Uncharacterized protein {ECO:0000313|EMBL:EIW51425.1} OS=Trametes versicolor (strain FP-101664) PE=4 SV=1	hypothetical protein TRAVEDRAFT_25088 [Trametes versicolor FP-101664 SS1]
EVM03G011560.1	Molecular Function: binding (GO:0005488); Molecular Function: oxidoreductase activity (GO:0016491);	--	[Q]	Secondary metabolites biosynthesis, transport and catabolism	Cytochrome P450	Tryprostatin B 6-hydroxylase GN=ftmP450-1 OS=Neosartorya fischeri (strain ATCC 1020 / DSM 3700 / FGSC A1164 / NRRL PE=3 SV=1	Cytochrome P450 {ECO:0000313|EMBL:EJF56220.1} OS=Dichomitus squalens (strain LYAD-421) PE=3 SV=1	cytochrome P450 [Dichomitus squalens LYAD-421 SS1]
EVM06G004710.1	--	--	--	--	--	--	Uncharacterized protein {ECO:0000313|EMBL:EJF56182.1} OS=Dichomitus squalens (strain LYAD-421) PE=4 SV=1	hypothetical protein TRAVEDRAFT_74287 [Trametes versicolor FP-101664 SS1]
EVM11G004770.1	--	--	--	--	--	--	Uncharacterized protein {ECO:0000313|EMBL:EJF57957.1} OS=Dichomitus squalens (strain LYAD-421) PE=4 SV=1	hypothetical protein DICSQDRAFT_182887 [Dichomitus squalens LYAD-421 SS1]
EVM04G001110.1	--	--	--	--	--	--	Uncharacterized protein {ECO:0000313|EMBL:EJF59800.1} OS=Dichomitus squalens (strain LYAD-421) PE=4 SV=1	hypothetical protein DICSQDRAFT_152545 [Dichomitus squalens LYAD-421 SS1]
EVM01G012620.1	Cellular Component: membrane (GO:0016020); Molecular Function: oxidoreductase activity (GO:0016491); Biological Process: single-organism metabolic process (GO:0044710);	--	[E]	Amino acid transport and metabolism	FAD dependent oxidoreductase	D-amino-acid oxidase GN=DAO1 OS=Rhodosporidium toruloides (Yeast) PE=1 SV=1	Uncharacterized protein {ECO:0000313|EMBL:CDO73023.1} OS=Pycnoporus cinnabarinus (Cinnabar-red polypore) PE=4 SV=1	FAD dependent oxidoreductase [Dichomitus squalens LYAD-421 SS1]
EVM09G004540.1	--	--	--	--	TAP-like protein	--	Uncharacterized protein {ECO:0000313|EMBL:EJF56711.1} OS=Dichomitus squalens (strain LYAD-421) PE=4 SV=1	hypothetical protein DICSQDRAFT_93285 [Dichomitus squalens LYAD-421 SS1]
EVM01G003200.1	Molecular Function: hydrolase activity (GO:0016787); Cellular Component: intracellular part (GO:0044424);	--	[FH]	--	--	Putative uridine kinase C227.14 GN=SPAC227.14 OS=Schizosaccharomyces pombe (strain 972 / ATCC 24843) PE=3 SV=1	P-loop containing nucleoside triphosphate hydrolase protein {ECO:0000313|EMBL:EJF58491.1} OS=Dichomitus squalens (strain LYAD-421) PE=4 SV=1	P-loop containing nucleoside triphosphate hydrolase protein [Dichomitus squalens LYAD-421 SS1]
EVM05G002040.1	Molecular Function: oxidoreductase activity (GO:0016491); Molecular Function: metal ion binding (GO:0046872);	--	[Q]	Secondary metabolites biosynthesis, transport and catabolism	Cytochrome P450	Tryprostatin B 6-hydroxylase GN=ftmP450-1 OS=Neosartorya fumigata (strain ATCC MYA-4609 / Af293 / CBS 101355 / FGSC PE=3 SV=2	Cytochrome P450 {ECO:0000313|EMBL:EJF60792.1} OS=Dichomitus squalens (strain LYAD-421) PE=3 SV=1	cytochrome P450 [Dichomitus squalens LYAD-421 SS1]
EVM02G005830.1	--	--	--	--	--	--	Uncharacterized protein {ECO:0000313|EMBL:CDO73305.1} OS=Pycnoporus cinnabarinus (Cinnabar-red polypore) PE=4 SV=1	hypothetical protein DICSQDRAFT_101090 [Dichomitus squalens LYAD-421 SS1]
EVM04G007740.1	Cellular Component: membrane (GO:0016020); Molecular Function: hydrolase activity (GO:0016787);	--	--	--	Polysaccharide deacetylase	Chitin deacetylase (Precursor) GN=CNAG_01239 OS=Cryptococcus neoformans var. grubii serotype A (strain H99 / ATCC PE=1 SV=3	Carbohydrate Esterase Family 4 protein {ECO:0000313|EMBL:CDO75610.1} OS=Pycnoporus cinnabarinus (Cinnabar-red polypore) PE=4 SV=1	glycoside hydrolase/deacetylase [Trametes versicolor FP-101664 SS1]
EVM03G008580.1	Cellular Component: endoplasmic reticulum (GO:0005783); Biological Process: 'de novo' protein folding (GO:0006458); Biological Process: protein glycosylation (GO:0006486); Cellular Component: membrane part (GO:0044425); Biological Process: cellular component organization or biogenesis (GO:0071840);	--	--	--	Chaperone for protein-folding within the ER, fungal	Protein rot1 (Precursor) GN=rot1 OS=Botryotinia fuckeliana (strain B05.10) PE=3 SV=1	Uncharacterized protein {ECO:0000313|EMBL:EJF57883.1} OS=Dichomitus squalens (strain LYAD-421) PE=4 SV=1	hypothetical protein DICSQDRAFT_91594 [Dichomitus squalens LYAD-421 SS1]
EVM08G001400.1	Molecular Function: phosphatidylinositol phosphate kinase activity (GO:0016307); Biological Process: phosphatidylinositol phosphorylation (GO:0046854);	K00921|0|dsq:DICSQDRAFT_104978|hypothetical protein; K00921 1-phosphatidylinositol-3-phosphate 5-kinase [EC:2.7.1.150] (A)	[T]	Signal transduction mechanisms	Phosphatidylinositol-4-phosphate 5-Kinase	1-phosphatidylinositol 3-phosphate 5-kinase FAB1 GN=FAB1 OS=Saccharomyces cerevisiae (strain ATCC 204508 / S288c) PE=1 SV=3	Uncharacterized protein {ECO:0000313|EMBL:EJF61887.1} OS=Dichomitus squalens (strain LYAD-421) PE=4 SV=1	hypothetical protein DICSQDRAFT_104978 [Dichomitus squalens LYAD-421 SS1]
EVM05G007050.1	--	--	--	--	CRAL/TRIO domain	CRAL-TRIO domain-containing protein C589.09, mitochondrial (Precursor) GN=SPAC589.09 OS=Schizosaccharomyces pombe (strain 972 / ATCC 24843) PE=3 SV=1	Uncharacterized protein {ECO:0000313|EMBL:CDO69175.1} OS=Pycnoporus cinnabarinus (Cinnabar-red polypore) PE=4 SV=1	CRAL/TRIO domain-containing protein [Dichomitus squalens LYAD-421 SS1]
EVM03G004480.1	--	--	--	--	--	--	Uncharacterized protein {ECO:0000313|EMBL:CDO71480.1} OS=Pycnoporus cinnabarinus (Cinnabar-red polypore) PE=4 SV=1	hypothetical protein TRAVEDRAFT_46548 [Trametes versicolor FP-101664 SS1]
EVM01G012280.1	--	--	--	--	--	--	Uncharacterized protein {ECO:0000313|EMBL:CDO73052.1} OS=Pycnoporus cinnabarinus (Cinnabar-red polypore) PE=4 SV=1	hypothetical protein TRAVEDRAFT_67877 [Trametes versicolor FP-101664 SS1]
EVM00G008710.1	Molecular Function: structural constituent of ribosome (GO:0003735); Biological Process: translation (GO:0006412); Cellular Component: large ribosomal subunit (GO:0015934);	K02876|6.03545e-170|dsq:DICSQDRAFT_103764|ribosomal protein L15; K02876 large subunit ribosomal protein L15 (A)	[J]	Translation, ribosomal structure and biogenesis	Ribosomal protein L18e/L15	54S ribosomal protein L10, mitochondrial (Precursor) GN=mrpl10 OS=Schizosaccharomyces pombe (strain 972 / ATCC 24843) PE=3 SV=2	Uncharacterized protein {ECO:0000313|EMBL:CDO69027.1} OS=Pycnoporus cinnabarinus (Cinnabar-red polypore) PE=3 SV=1	ribosomal protein L15 [Dichomitus squalens LYAD-421 SS1]
EVM02G007620.1	Cellular Component: endoplasmic reticulum (GO:0005783); Molecular Function: transferase activity, transferring acyl groups (GO:0016746); Cellular Component: membrane part (GO:0044425);	K00637|0|dsq:DICSQDRAFT_153227|MBOAT-domain-containing protein; K00637 sterol O-acyltransferase [EC:2.3.1.26] (A)	[I]	Lipid transport and metabolism	MBOAT, membrane-bound O-acyltransferase family	Sterol O-acyltransferase 2 OS=Candida albicans (Yeast) PE=1 SV=1	O-acyltransferase {ECO:0000256|PIRNR:PIRNR000439} OS=Ceriporiopsis subvermispora (strain B) PE=3 SV=1	MBOAT-domain-containing protein [Dichomitus squalens LYAD-421 SS1]
EVM02G001610.1	Molecular Function: oxidoreductase activity (GO:0016491); Biological Process: oxidation-reduction process (GO:0055114); Molecular Function: FAD binding (GO:0071949);	K03380|0|dsq:DICSQDRAFT_113295|hypothetical protein; K03380 phenol 2-monooxygenase [EC:1.14.13.7] (A)	[HC]	--	FAD binding domain	Phenol 2-monooxygenase OS=Trichosporon cutaneum (Yeast) PE=1 SV=3	Uncharacterized protein {ECO:0000313|EMBL:EJF56268.1} OS=Dichomitus squalens (strain LYAD-421) PE=4 SV=1	hypothetical protein DICSQDRAFT_113295 [Dichomitus squalens LYAD-421 SS1]
EVM01G005280.1	Molecular Function: nucleic acid binding (GO:0003676); Molecular Function: metal ion binding (GO:0046872);	--	--	--	G-patch domain	--	Uncharacterized protein {ECO:0000313|EMBL:EPT04143.1} OS=Fomitopsis pinicola (strain FP-58527) PE=4 SV=1	hypothetical protein DICSQDRAFT_123167 [Dichomitus squalens LYAD-421 SS1]
EVM00G023150.1	--	K03946|1.69191e-58|dsq:DICSQDRAFT_180617|NADH dehydrogenase, alpha subcomplex, subunit 2; K03946 NADH dehydrogenase (ubiquinone) 1 alpha subcomplex subunit 2 (A)	[C]	Energy production and conversion	Mitochondrial ribosomal protein L51 / S25 / CI-B8 domain	NADH-ubiquinone oxidoreductase 10.5 kDa subunit GN=nuo-10.5 OS=Neurospora crassa (strain ATCC 24698 / 74-OR23-1A / CBS 708.71 / DSM PE=4 SV=1	NADH dehydrogenase, alpha subcomplex, subunit 2 {ECO:0000313|EMBL:EJF61603.1} OS=Dichomitus squalens (strain LYAD-421) PE=4 SV=1	NADH dehydrogenase, alpha subcomplex, subunit 2 [Dichomitus squalens LYAD-421 SS1]
EVM01G007900.1	Molecular Function: transporter activity (GO:0005215); Cellular Component: mitochondrial inner membrane (GO:0005743); Cellular Component: integral component of membrane (GO:0016021); Biological Process: transmembrane transport (GO:0055085);	K05863|0|gtr:GLOTRDRAFT_113205|mitochondrial carrier; K05863 solute carrier family 25 (mitochondrial adenine nucleotide translocator), member 4/5/6/31 (A)	[C]	Energy production and conversion	Mitochondrial carrier protein	ADP,ATP carrier protein GN=aac OS=Neurospora crassa (strain ATCC 24698 / 74-OR23-1A / CBS 708.71 / DSM PE=3 SV=1	Mitochondrial carrier {ECO:0000313|EMBL:EPQ60618.1} OS=Gloeophyllum trabeum (strain ATCC 11539 / FP-39264 / Madison 617) PE=3 SV=1	mitochondrial carrier [Gloeophyllum trabeum ATCC 11539]
EVM01G017930.1	Cellular Component: membrane (GO:0016020); Molecular Function: transferase activity, transferring glycosyl groups (GO:0016757);	K00737|0|dsq:DICSQDRAFT_124999|glycosyltransferase family 17 protein; K00737 beta-1,4-mannosyl-glycoprotein beta-1,4-N-acetylglucosaminyltransferase [EC:2.4.1.144] (A)	--	--	Glycosyltransferase family 17	--	Glycosyltransferase Family 17 protein {ECO:0000313|EMBL:CDO68468.1} OS=Pycnoporus cinnabarinus (Cinnabar-red polypore) PE=4 SV=1	glycosyltransferase family 17 protein [Dichomitus squalens LYAD-421 SS1]
EVM01G019120.1	--	--	--	--	--	--	--	hypothetical protein DICSQDRAFT_125084 [Dichomitus squalens LYAD-421 SS1]
EVM04G001140.1	--	--	--	--	--	--	Uncharacterized protein {ECO:0000313|EMBL:EPQ54160.1} OS=Gloeophyllum trabeum (strain ATCC 11539 / FP-39264 / Madison 617) PE=4 SV=1	hypothetical protein GLOTRDRAFT_44279 [Gloeophyllum trabeum ATCC 11539]
EVM08G006030.1	--	--	--	--	--	--	Uncharacterized protein {ECO:0000313|EMBL:EKM76277.1} (Fragment) OS=Agaricus bisporus var. burnettii (strain JB137-S8 / ATCC MYA-4627 / PE=4 SV=1	hypothetical protein AGABI1DRAFT_78695, partial [Agaricus bisporus var. burnettii JB137-S8]
EVM01G005710.1	Cellular Component: EKC/KEOPS complex (GO:0000408); Biological Process: telomere maintenance via recombination (GO:0000722); Cellular Component: nuclear chromatin (GO:0000790); Biological Process: tRNA modification (GO:0006400); Molecular Function: chromatin DNA binding (GO:0031490); Biological Process: positive regulation of transcription from RNA polymerase II promoter (GO:0045944); Biological …	K15900|0|dsq:DICSQDRAFT_95063|O-sialoglyco protein endopeptidase; K01409 N6-L-threonylcarbamoyladenine synthase [EC:2.3.1.234] (A)	[O]	Posttranslational modification, protein turnover, chaperones	Glycoprotease family	tRNA N6-adenosine threonylcarbamoyltransferase {ECO:0000255|HAMAP-Rule:MF_03180} GN=CNA03390 OS=Cryptococcus neoformans var. neoformans serotype D (strain JEC21 / PE=3 SV=1	tRNA N6-adenosine threonylcarbamoyltransferase {ECO:0000256|HAMAP-Rule:MF_03180} OS=Fomitopsis pinicola (strain FP-58527) PE=3 SV=1	O-sialoglyco protein endopeptidase [Dichomitus squalens LYAD-421 SS1]
EVM05G001500.1	--	--	--	--	--	--	Uncharacterized protein {ECO:0000313|EMBL:EJF57781.1} OS=Dichomitus squalens (strain LYAD-421) PE=4 SV=1	hypothetical protein DICSQDRAFT_129317 [Dichomitus squalens LYAD-421 SS1]
EVM09G007070.1	--	--	--	--	--	--	Uncharacterized protein {ECO:0000313|EMBL:EIN03406.1} OS=Punctularia strigosozonata (strain HHB-11173) PE=4 SV=1	hypothetical protein PUNSTDRAFT_135656 [Punctularia strigosozonata HHB-11173 SS5]
EVM04G004920.1	Molecular Function: ligase activity (GO:0016874);	K01969|0|dsq:DICSQDRAFT_103192|carboxyl transferase; K01969 3-methylcrotonyl-CoA carboxylase beta subunit [EC:6.4.1.4] (A)	[EI]	--	Carboxyl transferase domain	--	Uncharacterized protein {ECO:0000313|EMBL:EKM59428.1} OS=Phanerochaete carnosa (strain HHB-10118-sp) PE=4 SV=1	carboxyl transferase [Dichomitus squalens LYAD-421 SS1]
EVM05G010050.1	--	--	--	--	GDSL/SGNH-like Acyl-Esterase family found in Pmr5 and Cas1p	--	Uncharacterized protein {ECO:0000313|EMBL:CDO72502.1} OS=Pycnoporus cinnabarinus (Cinnabar-red polypore) PE=4 SV=1	hypothetical protein DICSQDRAFT_152741 [Dichomitus squalens LYAD-421 SS1]
EVM07G008330.1	--	--	--	--	--	54S ribosomal protein L36, mitochondrial (Precursor) GN=MRPL36 OS=Saccharomyces cerevisiae (strain ATCC 204508 / S288c) PE=1 SV=3	Uncharacterized protein {ECO:0000313|EMBL:EJF58854.1} (Fragment) OS=Dichomitus squalens (strain LYAD-421) PE=4 SV=1	hypothetical protein DICSQDRAFT_14843, partial [Dichomitus squalens LYAD-421 SS1]
EVM07G002810.1	--	--	[C]	Energy production and conversion	Aldo/keto reductase family	Putative aryl-alcohol dehydrogenase C977.14c GN=SPAC977.14c OS=Schizosaccharomyces pombe (strain 972 / ATCC 24843) PE=1 SV=1	Aldo/keto reductase {ECO:0000313|EMBL:EJF58708.1} OS=Dichomitus squalens (strain LYAD-421) PE=4 SV=1	Aldo/keto reductase [Dichomitus squalens LYAD-421 SS1]
EVM08G000520.1	Cellular Component: integral component of membrane (GO:0016021);	--	--	--	--	--	Uncharacterized protein {ECO:0000313|EMBL:EJF56069.1} OS=Dichomitus squalens (strain LYAD-421) PE=4 SV=1	hypothetical protein DICSQDRAFT_175265 [Dichomitus squalens LYAD-421 SS1]
EVM04G004800.1	Cellular Component: integral component of membrane (GO:0016021); Molecular Function: substrate-specific transmembrane transporter activity (GO:0022891); Biological Process: transmembrane transport (GO:0055085);	--	[R]	General function prediction only	Sugar (and other) transporter	Probable glucose transporter rco-3 GN=rco-3 OS=Neurospora crassa (strain ATCC 24698 / 74-OR23-1A / CBS 708.71 / DSM PE=3 SV=2	Uncharacterized protein {ECO:0000313|EMBL:EMD40454.1} OS=Ceriporiopsis subvermispora (strain B) PE=3 SV=1	general substrate transporter [Dichomitus squalens LYAD-421 SS1]
EVM10G004560.1	Cellular Component: integral component of membrane (GO:0016021);	--	--	--	Protein of unknown function (DUF1183)	--	Uncharacterized protein {ECO:0000313|EMBL:EJF56516.1} OS=Dichomitus squalens (strain LYAD-421) PE=4 SV=1	hypothetical protein DICSQDRAFT_93592 [Dichomitus squalens LYAD-421 SS1]
EVM04G013430.1	--	--	--	--	--	--	Uncharacterized protein {ECO:0000313|EMBL:CDO76906.1} OS=Pycnoporus cinnabarinus (Cinnabar-red polypore) PE=4 SV=1	hypothetical protein BN946_scf184594.g13 [Trametes cinnabarina]
EVM00G003360.1	Cellular Component: integral component of membrane (GO:0016021);	K17907|0|dsq:DICSQDRAFT_49048|APG9-domain-containing protein; K17907 autophagy-related protein 9 (A)	[R]	General function prediction only	Autophagy protein Apg9	Autophagy-related protein 9 GN=ATG9 OS=Cryptococcus neoformans var. neoformans serotype D (strain JEC21 / PE=3 SV=1	Uncharacterized protein {ECO:0000313|EMBL:CCL99619.1} OS=Fibroporia radiculosa (strain TFFH 294) PE=4 SV=1	APG9-domain-containing protein [Dichomitus squalens LYAD-421 SS1]
EVM09G003460.1	Molecular Function: catalytic activity (GO:0003824); Biological Process: primary metabolic process (GO:0044238); Biological Process: cellular macromolecule metabolic process (GO:0044260);	K08852|1.9194e-139|adl:AURDEDRAFT_56466|hypothetical protein; K08852 serine/threonine-protein kinase/endoribonuclease IRE1 [EC:2.7.11.1 3.1.26.-] (A)	[T]	Signal transduction mechanisms	Protein kinase domain	Serine/threonine-protein kinase ppk4 (Precursor) GN=ppk4 OS=Schizosaccharomyces pombe (strain 972 / ATCC 24843) PE=3 SV=1	Putative uncharacterized protein {ECO:0000313|EMBL:EGO01108.1} OS=Serpula lacrymans var. lacrymans (strain S7.3) PE=4 SV=1	hypothetical protein SERLA73DRAFT_105633 [Serpula lacrymans var. lacrymans S7.3]
EVM11G000820.1	--	--	[DO]	--	Caspase domain	Metacaspase-1 (Precursor) GN=pca1 OS=Schizosaccharomyces pombe (strain 972 / ATCC 24843) PE=2 SV=1	Uncharacterized protein {ECO:0000313|EMBL:EJF58401.1} OS=Dichomitus squalens (strain LYAD-421) PE=4 SV=1	hypothetical protein DICSQDRAFT_139484 [Dichomitus squalens LYAD-421 SS1]
EVM00G015570.1	--	--	--	--	--	--	Uncharacterized protein {ECO:0000313|EMBL:KDQ56121.1} OS=Jaapia argillacea MUCL 33604 PE=4 SV=1	hypothetical protein DICSQDRAFT_167927 [Dichomitus squalens LYAD-421 SS1]
EVM10G000320.1	--	--	--	--	--	--	Uncharacterized protein {ECO:0000313|EMBL:EJF59186.1} OS=Dichomitus squalens (strain LYAD-421) PE=4 SV=1	hypothetical protein TRAVEDRAFT_48939 [Trametes versicolor FP-101664 SS1]
EVM07G006480.1	--	--	--	--	Ser-Thr-rich glycosyl-phosphatidyl-inositol-anchored membrane family	--	Uncharacterized protein {ECO:0000313|EMBL:EJF60202.1} OS=Dichomitus squalens (strain LYAD-421) PE=4 SV=1	hypothetical protein DICSQDRAFT_155945 [Dichomitus squalens LYAD-421 SS1]
EVM07G007850.1	--	--	--	--	--	--	Uncharacterized protein {ECO:0000313|EMBL:EPT02027.1} OS=Fomitopsis pinicola (strain FP-58527) PE=4 SV=1	hypothetical protein DICSQDRAFT_150988 [Dichomitus squalens LYAD-421 SS1]
EVM09G004380.1	Cellular Component: nucleus (GO:0005634); Cellular Component: cytosol (GO:0005829); Cellular Component: cell division site (GO:0032153); Biological Process: protein folding in endoplasmic reticulum (GO:0034975); Cellular Component: mitotic spindle pole body (GO:0044732); Cellular Component: ER membrane protein complex (GO:0072546);	--	[S]	Function unknown	TPR repeat	TPR repeat protein oca3 GN=oca3 OS=Schizosaccharomyces pombe (strain 972 / ATCC 24843) PE=3 SV=3	Uncharacterized protein {ECO:0000313|EMBL:CDO72111.1} OS=Pycnoporus cinnabarinus (Cinnabar-red polypore) PE=4 SV=1	hypothetical protein BN946_scf184962.g54 [Trametes cinnabarina]
EVM00G018580.1	--	K02838|3.98464e-131|dsq:DICSQDRAFT_82217|ribosome recycling factor; K02838 ribosome recycling factor (A)	--	--	Ribosome recycling factor	--	Uncharacterized protein {ECO:0000313|EMBL:CDO73685.1} OS=Pycnoporus cinnabarinus (Cinnabar-red polypore) PE=4 SV=1	ribosome recycling factor [Dichomitus squalens LYAD-421 SS1]
EVM01G010760.1	--	--	--	--	--	--	Uncharacterized protein {ECO:0000313|EMBL:EKM61150.1} OS=Phanerochaete carnosa (strain HHB-10118-sp) PE=4 SV=1	hypothetical protein DICSQDRAFT_164890 [Dichomitus squalens LYAD-421 SS1]
EVM00G017270.1	--	--	--	--	--	--	Uncharacterized protein {ECO:0000313|EMBL:EJF58160.1} OS=Dichomitus squalens (strain LYAD-421) PE=4 SV=1	hypothetical protein DICSQDRAFT_139644 [Dichomitus squalens LYAD-421 SS1]
EVM03G007790.1	Cellular Component: membrane (GO:0016020);	--	--	--	--	--	Uncharacterized protein {ECO:0000313|EMBL:EJF56029.1} OS=Dichomitus squalens (strain LYAD-421) PE=4 SV=1	hypothetical protein DICSQDRAFT_141556 [Dichomitus squalens LYAD-421 SS1]
EVM10G007590.1	--	--	--	--	--	--	Uncharacterized protein {ECO:0000313|EMBL:EJF55522.1} OS=Dichomitus squalens (strain LYAD-421) PE=4 SV=1	hypothetical protein DICSQDRAFT_184272 [Dichomitus squalens LYAD-421 SS1]
EVM0G000240.1	--	K01262|1.98642e-178|dsq:DICSQDRAFT_50944|Creatinase/aminopeptidase; K01262 Xaa-Pro aminopeptidase [EC:3.4.11.9] (A)	[E]	Amino acid transport and metabolism	Metallopeptidase family M24	Probable Xaa-Pro aminopeptidase P GN=AMPP OS=Sordaria macrospora (strain ATCC MYA-333 / DSM 997 / K(L3346) PE=3 SV=1	Uncharacterized protein {ECO:0000313|EMBL:CDO75281.1} OS=Pycnoporus cinnabarinus (Cinnabar-red polypore) PE=3 SV=1	Creatinase/aminopeptidase [Dichomitus squalens LYAD-421 SS1]
EVM02G005760.1	Biological Process: protein polyubiquitination (GO:0000209); Cellular Component: equatorial microtubule organizing center (GO:0000923); Molecular Function: ubiquitin-protein transferase activity (GO:0004842); Cellular Component: endoplasmic reticulum membrane (GO:0005789); Biological Process: protein monoubiquitination (GO:0006513); Cellular Component: gamma-tubulin ring complex (GO:0008274); Bio…	K18633|1.20402e-41|dsq:DICSQDRAFT_53737|hypothetical protein; K18633 mitotic-spindle organizing protein 1 (A)	--	--	Mitotic-spindle organizing gamma-tubulin ring associated	Mitotic-spindle organizing protein 1 GN=CNA01750 OS=Cryptococcus neoformans var. neoformans serotype D (strain JEC21 / PE=3 SV=1	Uncharacterized protein {ECO:0000313|EMBL:EPT00671.1} OS=Fomitopsis pinicola (strain FP-58527) PE=4 SV=1	hypothetical protein DICSQDRAFT_53737 [Dichomitus squalens LYAD-421 SS1]
EVM02G005020.1	--	--	--	--	--	--	Uncharacterized protein {ECO:0000313|EMBL:CDO70119.1} OS=Pycnoporus cinnabarinus (Cinnabar-red polypore) PE=4 SV=1	hypothetical protein DICSQDRAFT_81637 [Dichomitus squalens LYAD-421 SS1]
EVM08G006910.1	--	--	--	--	--	--	Uncharacterized protein {ECO:0000313|EMBL:EJF59441.1} OS=Dichomitus squalens (strain LYAD-421) PE=4 SV=1	hypothetical protein DICSQDRAFT_138570 [Dichomitus squalens LYAD-421 SS1]
EVM10G004600.1	--	--	--	--	--	--	Uncharacterized protein {ECO:0000313|EMBL:EJF56512.1} OS=Dichomitus squalens (strain LYAD-421) PE=4 SV=1	hypothetical protein DICSQDRAFT_174825 [Dichomitus squalens LYAD-421 SS1]
EVM03G003680.1	--	--	[S]	Function unknown	Protein similar to CwfJ C-terminus 1	Pre-mRNA-splicing factor cwf19 GN=cwf19 OS=Schizosaccharomyces pombe (strain 972 / ATCC 24843) PE=1 SV=1	Uncharacterized protein {ECO:0000313|EMBL:CDO76102.1} OS=Pycnoporus cinnabarinus (Cinnabar-red polypore) PE=4 SV=1	hypothetical protein DICSQDRAFT_55962 [Dichomitus squalens LYAD-421 SS1]
EVM00G022390.1	--	--	--	--	--	--	Uncharacterized protein {ECO:0000313|EMBL:EJF61555.1} OS=Dichomitus squalens (strain LYAD-421) PE=4 SV=1	hypothetical protein DICSQDRAFT_147021 [Dichomitus squalens LYAD-421 SS1]
EVM00G019770.1	--	--	[R]	General function prediction only	TPR repeat	Heat shock protein sti1 homolog GN=sti1 OS=Schizosaccharomyces pombe (strain 972 / ATCC 24843) PE=3 SV=1	Uncharacterized protein {ECO:0000313|EMBL:EJF58418.1} OS=Dichomitus squalens (strain LYAD-421) PE=4 SV=1	hypothetical protein DICSQDRAFT_182520 [Dichomitus squalens LYAD-421 SS1]
EVM00G000380.1	--	--	--	--	--	--	Uncharacterized protein {ECO:0000313|EMBL:EMD34251.1} OS=Ceriporiopsis subvermispora (strain B) PE=4 SV=1	hypothetical protein PAXINDRAFT_136955 [Paxillus involutus ATCC 200175]
EVM06G000230.1	--	--	--	--	Heterokaryon incompatibility protein (HET)	Vegetative incompatibility protein HET-E-1 GN=HET-E1 OS=Podospora anserina (Pleurage anserina) PE=3 SV=1	HET-domain-containing protein {ECO:0000313|EMBL:EJF59924.1} OS=Dichomitus squalens (strain LYAD-421) PE=4 SV=1	HET-domain-containing protein [Dichomitus squalens LYAD-421 SS1]
EVM00G009440.1	Biological Process: microtubule cytoskeleton organization (GO:0000226); Cellular Component: barrier septum (GO:0000935); Molecular Function: GTPase activity (GO:0003924); Molecular Function: GTP binding (GO:0005525); Cellular Component: cell cortex (GO:0005938); Biological Process: small GTPase mediated signal transduction (GO:0007264); Biological Process: regulation of cell shape (GO:0008360); B…	--	[R]	General function prediction only	Ras family	GTP-binding protein RHO1 (Precursor) GN=RHO1 OS=Saccharomyces cerevisiae (strain ATCC 204508 / S288c) PE=1 SV=3	Uncharacterized protein {ECO:0000313|EMBL:CDO70579.1} OS=Pycnoporus cinnabarinus (Cinnabar-red polypore) PE=3 SV=1	hypothetical protein TRAVEDRAFT_45934 [Trametes versicolor FP-101664 SS1]
EVM01G004350.1	--	--	[U]	Intracellular trafficking, secretion, and vesicular transport	PRELI-like family	Protein UPS2, mitochondrial GN=L9470.15 OS=Saccharomyces cerevisiae (strain ATCC 204508 / S288c) PE=1 SV=1	Uncharacterized protein {ECO:0000313|EMBL:EKM60804.1} OS=Phanerochaete carnosa (strain HHB-10118-sp) PE=4 SV=1	MSF1-domain-containing protein [Dichomitus squalens LYAD-421 SS1]
EVM01G009500.1	--	--	--	--	FR47-like protein	--	Uncharacterized protein {ECO:0000313|EMBL:EPT04036.1} OS=Fomitopsis pinicola (strain FP-58527) PE=4 SV=1	hypothetical protein DICSQDRAFT_47521 [Dichomitus squalens LYAD-421 SS1]
EVM01G015370.1	Cellular Component: integral component of membrane (GO:0016021); Biological Process: transmembrane transport (GO:0055085);	--	[R]	General function prediction only	Major Facilitator Superfamily	Uncharacterized MFS-type transporter C1271.10c GN=SPBC1271.10c OS=Schizosaccharomyces pombe (strain 972 / ATCC 24843) PE=1 SV=1	Uncharacterized protein {ECO:0000313|EMBL:EMD31134.1} OS=Ceriporiopsis subvermispora (strain B) PE=4 SV=1	MFS general substrate transporter [Dichomitus squalens LYAD-421 SS1]
EVM00G002810.1	--	--	[CR]	--	Zinc-binding dehydrogenase	Uncharacterized protein YNL134C GN=YNL134C OS=Saccharomyces cerevisiae (strain ATCC 204508 / S288c) PE=1 SV=1	Uncharacterized protein {ECO:0000313|EMBL:CDO68641.1} OS=Pycnoporus cinnabarinus (Cinnabar-red polypore) PE=4 SV=1	GroES-like protein [Dichomitus squalens LYAD-421 SS1]
EVM04G007040.1	Molecular Function: structural constituent of ribosome (GO:0003735); Cellular Component: ribosome (GO:0005840); Cellular Component: protein kinase CK2 complex (GO:0005956); Biological Process: regulation of transcription from RNA polymerase I promoter (GO:0006356); Biological Process: regulation of transcription from RNA polymerase III promoter (GO:0006359); Biological Process: translation (GO:00…	K03115|2.20786e-51|dsq:DICSQDRAFT_136758|hypothetical protein; K03115 casein kinase II subunit beta (A)	[TDK]	--	Casein kinase II regulatory subunit	Probable casein kinase II subunit beta-2 GN=SPBC2G5.02c OS=Schizosaccharomyces pombe (strain 972 / ATCC 24843) PE=3 SV=1	Uncharacterized protein {ECO:0000313|EMBL:CDO71267.1} OS=Pycnoporus cinnabarinus (Cinnabar-red polypore) PE=4 SV=1	hypothetical protein TRAVEDRAFT_70218 [Trametes versicolor FP-101664 SS1]
EVM01G013360.1	Molecular Function: binding (GO:0005488); Molecular Function: oxidoreductase activity (GO:0016491);	--	[QI]	--	Cytochrome P450	Ent-kaurene oxidase GN=CYP503A1 OS=Gibberella fujikuroi (Bakanae and foot rot disease fungus) PE=1 SV=1	Uncharacterized protein {ECO:0000313|EMBL:CDO73010.1} OS=Pycnoporus cinnabarinus (Cinnabar-red polypore) PE=3 SV=1	cytochrome P450 [Dichomitus squalens LYAD-421 SS1]
EVM02G010670.1	Molecular Function: cytoskeletal regulatory protein binding (GO:0005519); Biological Process: microtubule-based process (GO:0007017); Cellular Component: dynein complex (GO:0030286); Biological Process: actin filament bundle assembly (GO:0051017);	--	[Z]	Cytoskeleton	Dynein light chain type 1	Dynein light chain, cytoplasmic GN=nudG OS=Emericella nidulans (strain FGSC A4 / ATCC 38163 / CBS 112.46 / NRRL PE=3 SV=1	Uncharacterized protein {ECO:0000313|EMBL:EMD38723.1} OS=Ceriporiopsis subvermispora (strain B) PE=4 SV=1	hypothetical protein CERSUDRAFT_81533 [Ceriporiopsis subvermispora B]
EVM10G001680.1	Cellular Component: integral component of membrane (GO:0016021);	--	[S]	Function unknown	SNARE associated Golgi protein	Golgi apparatus membrane protein TVP38 GN=TVP38 OS=Podospora anserina (strain S / ATCC MYA-4624 / DSM 980 / FGSC 10383) PE=3 SV=1	Uncharacterized protein {ECO:0000313|EMBL:EJF56002.1} OS=Dichomitus squalens (strain LYAD-421) PE=4 SV=1	hypothetical protein DICSQDRAFT_175304 [Dichomitus squalens LYAD-421 SS1]
EVM00G011350.1	Cellular Component: nuclear lumen (GO:0031981); Cellular Component: macromolecular complex (GO:0032991); Biological Process: cellular macromolecule biosynthetic process (GO:0034645); Biological Process: macromolecular complex subunit organization (GO:0043933); Cellular Component: chromosomal part (GO:0044427); Biological Process: nucleic acid metabolic process (GO:0090304);	K02604|1.93311e-158|dsq:DICSQDRAFT_30762|origin recognition complex subunit 2; K02604 origin recognition complex subunit 2 (A)	[L]	Replication, recombination and repair	Origin recognition complex subunit 2	Origin recognition complex subunit 2 GN=YBR0523 OS=Saccharomyces cerevisiae (strain ATCC 204508 / S288c) PE=1 SV=2	Uncharacterized protein {ECO:0000313|EMBL:EMD34387.1} OS=Ceriporiopsis subvermispora (strain B) PE=4 SV=1	origin recognition complex subunit 2, partial [Dichomitus squalens LYAD-421 SS1]
EVM00G018870.1	--	--	--	--	--	--	--	hypothetical protein DICSQDRAFT_153612 [Dichomitus squalens LYAD-421 SS1]
EVM11G005610.1	Cellular Component: cytoplasm (GO:0005737); Biological Process: lipid metabolic process (GO:0006629); Cellular Component: integral component of membrane (GO:0016021); Molecular Function: oxidoreductase activity, acting on the CH-CH group of donors (GO:0016627); Biological Process: oxidation-reduction process (GO:0055114);	--	[R]	General function prediction only	Protein of unknown function (DUF1295)	--	Uncharacterized protein {ECO:0000313|EMBL:EJF57362.1} OS=Dichomitus squalens (strain LYAD-421) PE=4 SV=1	hypothetical protein DICSQDRAFT_92324 [Dichomitus squalens LYAD-421 SS1]
EVM09G000440.1	Molecular Function: phosphoprotein phosphatase activity (GO:0004721); Biological Process: primary metabolic process (GO:0044238); Biological Process: cellular macromolecule metabolic process (GO:0044260); Cellular Component: intracellular part (GO:0044424);	K15732|0|dsq:DICSQDRAFT_142769|hypothetical protein; K15732 RNA polymerase II subunit A C-terminal domain phosphatase [EC:3.1.3.16] (A)	[K]	Transcription	NLI interacting factor-like phosphatase	RNA polymerase II subunit A C-terminal domain phosphatase GN=fcp1 OS=Schizosaccharomyces pombe (strain 972 / ATCC 24843) PE=1 SV=1	Uncharacterized protein {ECO:0000313|EMBL:EPT01611.1} OS=Fomitopsis pinicola (strain FP-58527) PE=4 SV=1	hypothetical protein DICSQDRAFT_142769 [Dichomitus squalens LYAD-421 SS1]
EVM06G006050.1	--	--	[B]	Chromatin structure and dynamics	MYND finger	--	Uncharacterized protein {ECO:0000313|EMBL:KDQ49547.1} OS=Jaapia argillacea MUCL 33604 PE=4 SV=1	hypothetical protein JAAARDRAFT_42780 [Jaapia argillacea MUCL 33604]
EVM03G008420.1	Molecular Function: magnesium ion binding (GO:0000287); Molecular Function: catalytic activity (GO:0003824); Molecular Function: thiamine pyrophosphate binding (GO:0030976);	--	[EH]	--	Thiamine pyrophosphate enzyme, N-terminal TPP binding domain	Acetolactate synthase, mitochondrial (Precursor) GN=ilv1 OS=Schizosaccharomyces pombe (strain 972 / ATCC 24843) PE=3 SV=2	Thiamin diphosphate-binding protein {ECO:0000313|EMBL:EJF57888.1} (Fragment) OS=Dichomitus squalens (strain LYAD-421) PE=3 SV=1	Thiamin diphosphate-binding protein, partial [Dichomitus squalens LYAD-421 SS1]
EVM01G006020.1	Molecular Function: binding (GO:0005488);	--	--	--	Zinc knuckle	--	Uncharacterized protein {ECO:0000313|EMBL:EJF55310.1} OS=Dichomitus squalens (strain LYAD-421) PE=4 SV=1	hypothetical protein DICSQDRAFT_168727 [Dichomitus squalens LYAD-421 SS1]
EVM09G004010.1	--	--	--	--	--	--	HAD-like protein {ECO:0000313|EMBL:EJF57659.1} OS=Dichomitus squalens (strain LYAD-421) PE=4 SV=1	HAD-like protein [Trametes versicolor FP-101664 SS1]
EVM00G007580.1	--	--	--	--	--	--	Uncharacterized protein {ECO:0000313|EMBL:EPQ58402.1} OS=Gloeophyllum trabeum (strain ATCC 11539 / FP-39264 / Madison 617) PE=4 SV=1	hypothetical protein DICSQDRAFT_42613, partial [Dichomitus squalens LYAD-421 SS1]
EVM05G009260.1	--	--	--	--	BTB/POZ domain	--	Uncharacterized protein {ECO:0000313|EMBL:CDO75670.1} OS=Pycnoporus cinnabarinus (Cinnabar-red polypore) PE=4 SV=1	hypothetical protein DICSQDRAFT_152680 [Dichomitus squalens LYAD-421 SS1]
EVM00G017950.1	Cellular Component: intracellular (GO:0005622); Biological Process: GPI anchor biosynthetic process (GO:0006506); Biological Process: intracellular protein transport (GO:0006886); Cellular Component: integral component of membrane (GO:0016021); Molecular Function: transferase activity (GO:0016740);	K03857|2.21719e-62|dsq:DICSQDRAFT_179110|transferase; K03857 phosphatidylinositol glycan, class A [EC:2.4.1.198] (A)	[MOI]	--	--	Phosphatidylinositol N-acetylglucosaminyltransferase gpi3 subunit GN=gpi3 OS=Schizosaccharomyces pombe (strain 972 / ATCC 24843) PE=3 SV=1	Uncharacterized protein {ECO:0000313|EMBL:CDO75438.1} OS=Pycnoporus cinnabarinus (Cinnabar-red polypore) PE=4 SV=1	transferase [Dichomitus squalens LYAD-421 SS1]
EVM01G008050.1	Molecular Function: structural constituent of ribosome (GO:0003735); Cellular Component: cytosol (GO:0005829); Cellular Component: ribosome (GO:0005840); Biological Process: translation (GO:0006412);	K02873|3.66407e-131|dsq:DICSQDRAFT_142365|60S ribosomal protein L13; K02873 large subunit ribosomal protein L13e (A)	[J]	Translation, ribosomal structure and biogenesis	Ribosomal protein L13e	60S ribosomal protein L13 GN=rpl13 OS=Schizosaccharomyces pombe (strain 972 / ATCC 24843) PE=1 SV=1	60S ribosomal protein L13 {ECO:0000256|RuleBase:RU000572} OS=Postia placenta (strain ATCC 44394 / Madison 698-R) PE=3 SV=1	60S ribosomal protein L13 [Dichomitus squalens LYAD-421 SS1]
EVM04G005980.1	--	--	[R]	General function prediction only	Aldo/keto reductase family	Glycerol 2-dehydrogenase (NADP(+)) OS=Saccharomyces cerevisiae (strain ATCC 204508 / S288c) PE=1 SV=1	Uncharacterized protein {ECO:0000313|EMBL:CDO71368.1} OS=Pycnoporus cinnabarinus (Cinnabar-red polypore) PE=4 SV=1	reductase AKOR2 [Dichomitus squalens LYAD-421 SS1]
EVM05G007980.1	--	--	--	--	--	--	Uncharacterized protein {ECO:0000313|EMBL:EPQ56937.1} OS=Gloeophyllum trabeum (strain ATCC 11539 / FP-39264 / Madison 617) PE=4 SV=1	hypothetical protein CY34DRAFT_58202, partial [Suillus luteus UH-Slu-Lm8-n1]
EVM01G007360.1	--	--	--	--	--	--	Uncharacterized protein {ECO:0000313|EMBL:CDO71581.1} OS=Pycnoporus cinnabarinus (Cinnabar-red polypore) PE=4 SV=1	hypothetical protein DICSQDRAFT_43523, partial [Dichomitus squalens LYAD-421 SS1]
EVM02G009710.1	Molecular Function: copper ion binding (GO:0005507); Cellular Component: extracellular region (GO:0005576); Biological Process: lignin catabolic process (GO:0046274); Molecular Function: hydroquinone:oxygen oxidoreductase activity (GO:0052716); Biological Process: oxidation-reduction process (GO:0055114);	--	[Q]	Secondary metabolites biosynthesis, transport and catabolism	Multicopper oxidase	Laccase-4 (Precursor) GN=LCC4 OS=Trametes versicolor (White-rot fungus) PE=3 SV=1	Laccase {ECO:0000313|EMBL:AHA83592.1} (Fragment) OS=Ganoderma lucidum (Ling zhi medicinal fungus) PE=4 SV=1	laccase, partial [Ganoderma lucidum]
EVM00G014430.1	--	--	[OT]	--	Putative phosphatase regulatory subunit	GLC7-interacting protein 2 GN=GIP2 OS=Saccharomyces cerevisiae (strain ATCC 204508 / S288c) PE=1 SV=1	Carbohydrate-Binding Module Family 21 protein {ECO:0000313|EMBL:CDO71885.1} OS=Pycnoporus cinnabarinus (Cinnabar-red polypore) PE=4 SV=1	hypothetical protein DICSQDRAFT_104303 [Dichomitus squalens LYAD-421 SS1]
EVM00G016220.1	--	--	--	--	--	--	Uncharacterized protein {ECO:0000313|EMBL:EMD32354.1} OS=Ceriporiopsis subvermispora (strain B) PE=4 SV=1	hypothetical protein CERSUDRAFT_77384 [Ceriporiopsis subvermispora B]
EVM07G007550.1	Molecular Function: GTPase activity (GO:0003924); Molecular Function: GTP binding (GO:0005525); Cellular Component: nucleus (GO:0005634); Cellular Component: cytosol (GO:0005829); Biological Process: small GTPase mediated signal transduction (GO:0007264); Cellular Component: site of polarized growth (GO:0030427); Biological Process: establishment or maintenance of actin cytoskeleton polarity (GO:…	--	[R]	General function prediction only	Ras family	GTP-binding protein rho2 (Precursor) GN=rho2 OS=Schizosaccharomyces pombe (strain 972 / ATCC 24843) PE=1 SV=1	Ras-domain-containing protein {ECO:0000313|EMBL:EJF61467.1} OS=Dichomitus squalens (strain LYAD-421) PE=3 SV=1	ras-domain-containing protein [Dichomitus squalens LYAD-421 SS1]
EVM00G011710.1	Cellular Component: SAGA complex (GO:0000124); Molecular Function: histone acetyltransferase activity (GO:0004402); Cellular Component: Ada2/Gcn5/Ada3 transcription activator complex (GO:0005671); Cellular Component: membrane (GO:0016020); Biological Process: histone acetylation (GO:0016573); Cellular Component: SLIK (SAGA-like) complex (GO:0046695);	K11315|1.0107e-34|dsq:DICSQDRAFT_104269|hypothetical protein; K11315 transcriptional adapter 3 (A)	--	--	--	--	Uncharacterized protein {ECO:0000313|EMBL:CDO71877.1} OS=Pycnoporus cinnabarinus (Cinnabar-red polypore) PE=4 SV=1	hypothetical protein DICSQDRAFT_104269 [Dichomitus squalens LYAD-421 SS1]
EVM02G007180.1	Cellular Component: mitochondrion (GO:0005739); Biological Process: response to organic substance (GO:0010033); Biological Process: cellular response to stress (GO:0033554); Biological Process: proteasome-mediated ubiquitin-dependent protein catabolic process (GO:0043161); Cellular Component: membrane part (GO:0044425); Cellular Component: intracellular organelle part (GO:0044446);	--	[R]	General function prediction only	--	Protein VMS1 GN=VMS1 OS=Saccharomyces cerevisiae (strain ATCC 204508 / S288c) PE=1 SV=1	Uncharacterized protein {ECO:0000313|EMBL:CDO75822.1} OS=Pycnoporus cinnabarinus (Cinnabar-red polypore) PE=4 SV=1	hypothetical protein DICSQDRAFT_153257 [Dichomitus squalens LYAD-421 SS1]
EVM10G007600.1	Cellular Component: membrane (GO:0016020); Molecular Function: oxidoreductase activity (GO:0016491); Biological Process: oxidation-reduction process (GO:0055114);	--	[R]	General function prediction only	Enoyl-(Acyl carrier protein) reductase	Sorbose reductase SOU1 GN=SOU1 OS=Candida albicans (strain SC5314 / ATCC MYA-2876) PE=1 SV=1	NAD(P)-binding protein {ECO:0000313|EMBL:EJF56672.1} OS=Dichomitus squalens (strain LYAD-421) PE=4 SV=1	NAD(P)-binding protein [Dichomitus squalens LYAD-421 SS1]
EVM04G012820.1	Cellular Component: nucleus (GO:0005634); Cellular Component: integral component of membrane (GO:0016021); Biological Process: nuclear-transcribed mRNA catabolic process, exonucleolytic, 3'-5' (GO:0034427); Cellular Component: cytoplasmic part (GO:0044444); Biological Process: macromolecular complex assembly (GO:0065003);	--	--	--	--	--	Uncharacterized protein {ECO:0000313|EMBL:EJF62154.1} OS=Dichomitus squalens (strain LYAD-421) PE=4 SV=1	hypothetical protein DICSQDRAFT_135740 [Dichomitus squalens LYAD-421 SS1]
EVM06G001620.1	--	--	--	--	--	--	Uncharacterized protein {ECO:0000313|EMBL:EJF58276.1} (Fragment) OS=Dichomitus squalens (strain LYAD-421) PE=4 SV=1	hypothetical protein DICSQDRAFT_17217, partial [Dichomitus squalens LYAD-421 SS1]
EVM02G011720.1	--	--	--	--	--	--	Uncharacterized protein {ECO:0000313|EMBL:KDQ33117.1} OS=Pleurotus ostreatus PC15 PE=4 SV=1	hypothetical protein PLEOSDRAFT_153214 [Pleurotus ostreatus PC15]
EVM00G003570.1	--	--	--	--	PP-loop family	Probable tRNA(Ile)-lysidine synthase GN=SPAC12B10.08c OS=Schizosaccharomyces pombe (strain 972 / ATCC 24843) PE=3 SV=1	Uncharacterized protein {ECO:0000313|EMBL:CDO73621.1} OS=Pycnoporus cinnabarinus (Cinnabar-red polypore) PE=3 SV=1	adenine nucleotide alpha hydrolases-like protein [Dichomitus squalens LYAD-421 SS1]
EVM09G004700.1	Cellular Component: fungal-type vacuole membrane (GO:0000329); Cellular Component: endoplasmic reticulum (GO:0005783); Biological Process: endocytosis (GO:0006897); Biological Process: arginine transport (GO:0015809); Biological Process: lysine transport (GO:0015819); Cellular Component: integral component of membrane (GO:0016021); Cellular Component: cell division site (GO:0032153); Biological P…	K12389|2.40227e-113|dsq:DICSQDRAFT_183654|batten's disease protein Cln3; K12389 battenin (A)	[R]	General function prediction only	CLN3 protein	Protein BTN1 GN=BTN1 OS=Cryptococcus neoformans var. neoformans serotype D (strain JEC21 / PE=3 SV=1	Protein BTN {ECO:0000256|RuleBase:RU361113} OS=Dichomitus squalens (strain LYAD-421) PE=3 SV=1	batten&apos;s disease protein Cln3 [Dichomitus squalens LYAD-421 SS1]
EVM07G003300.1	--	--	--	--	--	--	Uncharacterized protein {ECO:0000313|EMBL:EJF59835.1} OS=Dichomitus squalens (strain LYAD-421) PE=4 SV=1	hypothetical protein DICSQDRAFT_181628 [Dichomitus squalens LYAD-421 SS1]
EVM06G008450.1	--	--	--	--	--	--	Uncharacterized protein {ECO:0000313|EMBL:EJF57562.1} OS=Dichomitus squalens (strain LYAD-421) PE=4 SV=1	hypothetical protein DICSQDRAFT_157273 [Dichomitus squalens LYAD-421 SS1]
EVM10G001320.1	Cellular Component: intracellular part (GO:0044424);	--	--	--	--	--	Uncharacterized protein {ECO:0000313|EMBL:EJF59158.1} OS=Dichomitus squalens (strain LYAD-421) PE=4 SV=1	hypothetical protein DICSQDRAFT_89628 [Dichomitus squalens LYAD-421 SS1]
EVM01G010400.1	Molecular Function: nucleotide binding (GO:0000166); Cellular Component: intracellular (GO:0005622); Biological Process: cellular metabolic process (GO:0044237); Biological Process: primary metabolic process (GO:0044238); Biological Process: organonitrogen compound metabolic process (GO:1901564);	K02437|2.13041e-91|dsq:DICSQDRAFT_76324|hypothetical protein; K02437 glycine cleavage system H protein (A)	[E]	Amino acid transport and metabolism	Glycine cleavage H-protein	Putative glycine cleavage system H protein, mitochondrial (Precursor) GN=gcv3 OS=Schizosaccharomyces pombe (strain 972 / ATCC 24843) PE=1 SV=1	Uncharacterized protein {ECO:0000313|EMBL:CDO76642.1} OS=Pycnoporus cinnabarinus (Cinnabar-red polypore) PE=3 SV=1	hypothetical protein DICSQDRAFT_76324 [Dichomitus squalens LYAD-421 SS1]
EVM11G002340.1	--	--	--	--	C2H2-type zinc finger	--	Uncharacterized protein {ECO:0000313|EMBL:EJF56888.1} OS=Dichomitus squalens (strain LYAD-421) PE=4 SV=1	hypothetical protein DICSQDRAFT_183536 [Dichomitus squalens LYAD-421 SS1]
EVM04G014010.1	--	--	--	--	Cell division control protein 14, SIN component	Cell division control protein 14 GN=cdc14 OS=Schizosaccharomyces pombe (strain 972 / ATCC 24843) PE=1 SV=1	Uncharacterized protein {ECO:0000313|EMBL:EJF62149.1} OS=Dichomitus squalens (strain LYAD-421) PE=4 SV=1	hypothetical protein DICSQDRAFT_104373 [Dichomitus squalens LYAD-421 SS1]
EVM11G003920.1	Biological Process: DNA recombinase assembly (GO:0000730); Cellular Component: nucleus (GO:0005634); Biological Process: double-strand break repair via single-strand annealing (GO:0045002);	K10873|9.78065e-126|sla:SERLADRAFT_405547|hypothetical protein; K10873 DNA repair and recombination protein RAD52 (A)	[L]	Replication, recombination and repair	Rad52/22 family double-strand break repair protein	DNA repair and recombination protein rhm52 GN=RHM52 OS=Magnaporthe oryzae (strain 70-15 / ATCC MYA-4617 / FGSC 8958) PE=2 SV=2	Uncharacterized protein {ECO:0000313|EMBL:CDO70385.1} OS=Pycnoporus cinnabarinus (Cinnabar-red polypore) PE=4 SV=1	hypothetical protein BN946_scf184999.g25 [Trametes cinnabarina]
EVM11G001210.1	Biological Process: carbohydrate transport (GO:0008643); Cellular Component: integral component of membrane (GO:0016021); Molecular Function: substrate-specific transmembrane transporter activity (GO:0022891); Biological Process: transmembrane transport (GO:0055085);	--	[R]	General function prediction only	Sugar (and other) transporter	Sugar transporter STL1 GN=STL1 OS=Saccharomyces cerevisiae (strain ATCC 204508 / S288c) PE=1 SV=2	Uncharacterized protein {ECO:0000313|EMBL:CDO71066.1} OS=Pycnoporus cinnabarinus (Cinnabar-red polypore) PE=3 SV=1	hypothetical protein BN946_scf184844.g70 [Trametes cinnabarina]
EVM02G011660.1	Molecular Function: binding (GO:0005488);	--	[R]	General function prediction only	Reverse transcriptase (RNA-dependent DNA polymerase)	Putative transposon Ty5-1 protein YCL074W GN=TY5A OS=Saccharomyces cerevisiae (strain ATCC 204508 / S288c) PE=5 SV=2	Uncharacterized protein {ECO:0000313|EMBL:CDO75026.1} OS=Pycnoporus cinnabarinus (Cinnabar-red polypore) PE=4 SV=1	hypothetical protein BN946_scf184640.g1 [Trametes cinnabarina]
EVM00G016540.1	Cellular Component: membrane (GO:0016020);	--	--	--	--	--	Uncharacterized protein {ECO:0000313|EMBL:EJF56573.1} OS=Dichomitus squalens (strain LYAD-421) PE=4 SV=1	hypothetical protein DICSQDRAFT_183774 [Dichomitus squalens LYAD-421 SS1]
EVM07G007290.1	Cellular Component: ER membrane protein complex (GO:0072546);	--	[S]	Function unknown	Protein of unknown function (DUF1620)	ER membrane protein complex subunit 1 (Precursor) GN=emc1 OS=Schizosaccharomyces pombe (strain 972 / ATCC 24843) PE=3 SV=1	Uncharacterized protein {ECO:0000313|EMBL:EJF61410.1} OS=Dichomitus squalens (strain LYAD-421) PE=4 SV=1	hypothetical protein DICSQDRAFT_155168 [Dichomitus squalens LYAD-421 SS1]
EVM02G009910.1	--	--	--	--	--	--	Uncharacterized protein {ECO:0000313|EMBL:EJF58042.1} OS=Dichomitus squalens (strain LYAD-421) PE=4 SV=1	hypothetical protein DICSQDRAFT_163150 [Dichomitus squalens LYAD-421 SS1]
EVM07G008090.1	Molecular Function: monooxygenase activity (GO:0004497); Molecular Function: iron ion binding (GO:0005506); Cellular Component: integral component of membrane (GO:0016021); Molecular Function: oxidoreductase activity, acting on paired donors, with incorporation or reduction of molecular oxygen (GO:0016705); Molecular Function: heme binding (GO:0020037); Biological Process: oxidation-reduction pro…	--	[Q]	Secondary metabolites biosynthesis, transport and catabolism	Cytochrome P450	Tryprostatin B 6-hydroxylase GN=ftmP450-1 OS=Neosartorya fumigata (strain ATCC MYA-4609 / Af293 / CBS 101355 / FGSC PE=3 SV=2	High nitrogen upregulated cytochrome P450 monooxygenase 2 {ECO:0000313|EMBL:EJF55984.1} OS=Dichomitus squalens (strain LYAD-421) PE=3 SV=1	high nitrogen upregulated cytochrome P450 monooxygenase 2 [Dichomitus squalens LYAD-421 SS1]
EVM09G000590.1	--	--	--	--	--	--	Uncharacterized protein {ECO:0000313|EMBL:CDO76812.1} OS=Pycnoporus cinnabarinus (Cinnabar-red polypore) PE=4 SV=1	hypothetical protein BN946_scf185033.g9 [Trametes cinnabarina]
EVM07G000130.1	--	--	--	--	--	--	Uncharacterized protein {ECO:0000313|EMBL:EMD32726.1} OS=Ceriporiopsis subvermispora (strain B) PE=4 SV=1	hypothetical protein TRAVEDRAFT_127248 [Trametes versicolor FP-101664 SS1]
EVM04G004240.1	Cellular Component: mitochondrion (GO:0005739); Biological Process: protein deacetylation (GO:0006476); Molecular Function: zinc ion binding (GO:0008270); Molecular Function: NAD-dependent protein deacetylase activity (GO:0034979); Biological Process: peptidyl-lysine demalonylation (GO:0036047); Biological Process: peptidyl-lysine desuccinylation (GO:0036049); Molecular Function: protein-malonyll…	K11415|8.74958e-50|dsq:DICSQDRAFT_145927|DHS-like NAD/FAD-binding domain-containing protein; K11415 NAD-dependent deacetylase sirtuin 5 [EC:3.5.1.-] (A)	[BK]	--	Sir2 family	NAD-dependent protein deacylase {ECO:0000255|HAMAP-Rule:MF_03160} (Precursor) GN=CC1G_00083 OS=Coprinopsis cinerea (strain Okayama-7 / 130 / ATCC MYA-4618 / FGSC PE=3 SV=2	NAD-dependent protein deacylase {ECO:0000256|HAMAP-Rule:MF_03160} OS=Fibroporia radiculosa (strain TFFH 294) PE=3 SV=1	DHS-like NAD/FAD-binding domain-containing protein [Dichomitus squalens LYAD-421 SS1]
EVM07G007380.1	--	--	--	--	Heterokaryon incompatibility protein (HET)	Vegetative incompatibility protein HET-E-1 GN=HET-E1 OS=Podospora anserina (Pleurage anserina) PE=3 SV=1	HET-domain-containing protein {ECO:0000313|EMBL:EJF61423.1} OS=Dichomitus squalens (strain LYAD-421) PE=4 SV=1	HET-domain-containing protein [Dichomitus squalens LYAD-421 SS1]
EVM11G001470.1	Cellular Component: integral component of membrane (GO:0016021);	--	[S]	Function unknown	WD domain, G-beta repeat	Uncharacterized WD repeat-containing protein C343.04c GN=SPAC343.04c OS=Schizosaccharomyces pombe (strain 972 / ATCC 24843) PE=3 SV=1	WD40 repeat-like protein {ECO:0000313|EMBL:EJF60499.1} OS=Dichomitus squalens (strain LYAD-421) PE=4 SV=1	WD40 repeat-like protein [Dichomitus squalens LYAD-421 SS1]
EVM02G012180.1	--	--	--	--	--	--	Uncharacterized protein {ECO:0000313|EMBL:EIW51425.1} OS=Trametes versicolor (strain FP-101664) PE=4 SV=1	hypothetical protein TRAVEDRAFT_47609 [Trametes versicolor FP-101664 SS1]
EVM10G001460.1	Cellular Component: integral component of membrane (GO:0016021);	--	--	--	--	--	Uncharacterized protein {ECO:0000313|EMBL:EJF58789.1} OS=Dichomitus squalens (strain LYAD-421) PE=4 SV=1	hypothetical protein TRAVEDRAFT_68771 [Trametes versicolor FP-101664 SS1]
EVM01G017940.1	Biological Process: nucleocytoplasmic transport (GO:0006913); Cellular Component: nuclear part (GO:0044428);	K14307|0|dsq:DICSQDRAFT_144580|hypothetical protein; K14307 nucleoporin p58/p45 (A)	[YU]	--	Nucleoporin FG repeat region	Nucleoporin nup45 GN=nup45 OS=Schizosaccharomyces pombe (strain 972 / ATCC 24843) PE=1 SV=2	Uncharacterized protein {ECO:0000313|EMBL:EPT01665.1} OS=Fomitopsis pinicola (strain FP-58527) PE=4 SV=1	hypothetical protein DICSQDRAFT_144580 [Dichomitus squalens LYAD-421 SS1]
EVM10G008040.1	Molecular Function: protein C-terminal S-isoprenylcysteine carboxyl O-methyltransferase activity (GO:0004671); Cellular Component: endoplasmic reticulum membrane (GO:0005789); Biological Process: C-terminal protein methylation (GO:0006481); Cellular Component: integral component of membrane (GO:0016021);	--	--	--	Phospholipid methyltransferase	--	Uncharacterized protein {ECO:0000313|EMBL:EIW51546.1} OS=Trametes versicolor (strain FP-101664) PE=4 SV=1	hypothetical protein TRAVEDRAFT_137304 [Trametes versicolor FP-101664 SS1]
EVM11G001730.1	Cellular Component: nucleosome (GO:0000786); Molecular Function: DNA binding (GO:0003677); Cellular Component: nucleus (GO:0005634); Molecular Function: protein heterodimerization activity (GO:0046982);	K11251|3.11406e-90|dsq:DICSQDRAFT_107259|histone-fold-containing protein; K11251 histone H2A (A)	[B]	Chromatin structure and dynamics	Core histone H2A/H2B/H3/H4	Histone H2A OS=Agaricus bisporus (White button mushroom) PE=2 SV=3	Histone H2A {ECO:0000256|RuleBase:RU003556} OS=Dichomitus squalens (strain LYAD-421) PE=3 SV=1	histone-fold-containing protein [Dichomitus squalens LYAD-421 SS1]
EVM01G017540.1	--	--	--	--	--	--	Ubiquitin-domain-containing protein {ECO:0000313|EMBL:EJF58375.1} OS=Dichomitus squalens (strain LYAD-421) PE=4 SV=1	hypothetical protein DICSQDRAFT_159840 [Dichomitus squalens LYAD-421 SS1]
EVM10G002460.1	--	--	--	--	--	--	Uncharacterized protein {ECO:0000313|EMBL:EJF56095.1} OS=Dichomitus squalens (strain LYAD-421) PE=4 SV=1	hypothetical protein DICSQDRAFT_72213 [Dichomitus squalens LYAD-421 SS1]
EVM03G007730.1	Molecular Function: catalytic activity (GO:0003824);	--	--	--	Alpha/beta hydrolase family	--	Hydrolase/acyltransferase {ECO:0000313|EMBL:GAK67356.1} OS=Pseudozyma antarctica PE=4 SV=1	hydrolase/acyltransferase [Pseudozyma antarctica]
EVM08G001760.1	--	--	--	--	--	--	Uncharacterized protein {ECO:0000313|EMBL:EJF61983.1} (Fragment) OS=Dichomitus squalens (strain LYAD-421) PE=4 SV=1	hypothetical protein DICSQDRAFT_39864, partial [Dichomitus squalens LYAD-421 SS1]
EVM00G003800.1	Molecular Function: arginase activity (GO:0004053); Biological Process: arginine metabolic process (GO:0006525); Molecular Function: metal ion binding (GO:0046872);	K01476|0|dsq:DICSQDRAFT_78323|Ureohydrolase; K01476 arginase [EC:3.5.3.1] (A)	[E]	Amino acid transport and metabolism	Arginase family	Arginase GN=aga-1 OS=Neurospora crassa (strain ATCC 24698 / 74-OR23-1A / CBS 708.71 / DSM PE=1 SV=3	Arginase {ECO:0000256|RuleBase:RU361159} OS=Pycnoporus cinnabarinus (Cinnabar-red polypore) PE=3 SV=1	Ureohydrolase [Dichomitus squalens LYAD-421 SS1]
EVM06G006220.1	Molecular Function: transferase activity (GO:0016740);	--	[I]	Lipid transport and metabolism	CoA-transferase family III	Isopenicillin N epimerase component 2 GN=cefD2 OS=Acremonium chrysogenum (Cephalosporium acremonium) PE=3 SV=1	CoA-transferase family III {ECO:0000313|EMBL:EJF60718.1} OS=Dichomitus squalens (strain LYAD-421) PE=4 SV=1	CoA-transferase family III [Dichomitus squalens LYAD-421 SS1]
EVM06G003170.1	--	--	--	--	--	--	Uncharacterized protein {ECO:0000313|EMBL:EJF57155.1} OS=Dichomitus squalens (strain LYAD-421) PE=4 SV=1	hypothetical protein DICSQDRAFT_174213 [Dichomitus squalens LYAD-421 SS1]
EVM07G007700.1	--	--	[UR]	--	Dynamin family	Vacuolar protein sorting-associated protein 1 GN=vps1 OS=Schizosaccharomyces pombe (strain 972 / ATCC 24843) PE=3 SV=2	Uncharacterized protein {ECO:0000313|EMBL:EMD31064.1} OS=Ceriporiopsis subvermispora (strain B) PE=4 SV=1	hypothetical protein CERSUDRAFT_60537 [Ceriporiopsis subvermispora B]
EVM00G003410.1	Molecular Function: pyruvate dehydrogenase (acetyl-transferring) activity (GO:0004739); Cellular Component: mitochondrial pyruvate dehydrogenase complex (GO:0005967); Biological Process: acetyl-CoA biosynthetic process from pyruvate (GO:0006086); Biological Process: pseudohyphal growth (GO:0007124); Cellular Component: mitochondrial nucleoid (GO:0042645); Biological Process: oxidation-reduction p…	K00161|0|dsq:DICSQDRAFT_177545|mitochondrial pyruvate dehydrogenase E1 component beta subunit; K00161 pyruvate dehydrogenase E1 component alpha subunit [EC:1.2.4.1] (A)	[C]	Energy production and conversion	Dehydrogenase E1 component	Pyruvate dehydrogenase E1 component subunit alpha, mitochondrial (Precursor) GN=pda1 OS=Schizosaccharomyces pombe (strain 972 / ATCC 24843) PE=1 SV=1	Pyruvate dehydrogenase E1 component subunit alpha {ECO:0000256|RuleBase:RU361139} OS=Pycnoporus cinnabarinus (Cinnabar-red polypore) PE=4 SV=1	mitochondrial pyruvate dehydrogenase E1 component beta subunit [Dichomitus squalens LYAD-421 SS1]
EVM00G001650.1	--	K03362|0|dsq:DICSQDRAFT_78681|WD40 repeat-like protein; K03362 F-box and WD-40 domain protein 1/11 (A)	[S]	Function unknown	WD domain, G-beta repeat	F-box/WD repeat-containing protein pof11 GN=pof11 OS=Schizosaccharomyces pombe (strain 972 / ATCC 24843) PE=1 SV=2	WD40 repeat-like protein {ECO:0000313|EMBL:EIW51804.1} OS=Trametes versicolor (strain FP-101664) PE=4 SV=1	WD40 repeat-like protein [Dichomitus squalens LYAD-421 SS1]
EVM09G006900.1	Molecular Function: serine-type carboxypeptidase activity (GO:0004185); Biological Process: proteolysis (GO:0006508);	--	[OE]	--	Serine carboxypeptidase	Carboxypeptidase S1 OS=Penicillium janthinellum (Penicillium vitale) PE=1 SV=1	Alpha/beta-hydrolase {ECO:0000313|EMBL:EJF58296.1} OS=Dichomitus squalens (strain LYAD-421) PE=4 SV=1	alpha/beta-hydrolase [Dichomitus squalens LYAD-421 SS1]
EVM11G000060.1	--	--	--	--	--	--	Uncharacterized protein {ECO:0000313|EMBL:EJF58330.1} OS=Dichomitus squalens (strain LYAD-421) PE=4 SV=1	hypothetical protein DICSQDRAFT_139421 [Dichomitus squalens LYAD-421 SS1]
EVM01G012860.1	--	--	--	--	--	--	Uncharacterized protein {ECO:0000313|EMBL:EPT06126.1} OS=Fomitopsis pinicola (strain FP-58527) PE=4 SV=1	hypothetical protein DICSQDRAFT_158752 [Dichomitus squalens LYAD-421 SS1]
EVM10G003540.1	Molecular Function: protein kinase activity (GO:0004672); Biological Process: protein phosphorylation (GO:0006468);	K08287|8.77208e-21|ela:UCREL1_8089|putative cmgc clk protein kinase protein; K08287 dual-specificity kinase [EC:2.7.12.1] (A)	[T]	Signal transduction mechanisms	Protein kinase domain	Dual specificity protein kinase lkh1 GN=lkh1 OS=Schizosaccharomyces pombe (strain 972 / ATCC 24843) PE=1 SV=3	Kinase-like protein {ECO:0000313|EMBL:EIW51498.1} OS=Trametes versicolor (strain FP-101664) PE=4 SV=1	kinase-like protein [Trametes versicolor FP-101664 SS1]
EVM01G018730.1	Molecular Function: binding (GO:0005488);	--	--	--	--	--	Uncharacterized protein {ECO:0000313|EMBL:CDO78177.1} OS=Pycnoporus cinnabarinus (Cinnabar-red polypore) PE=4 SV=1	hypothetical protein BN946_scf184797.g3 [Trametes cinnabarina]
EVM02G005110.1	Molecular Function: binding (GO:0005488);	--	--	--	Fungal specific transcription factor domain	Chromatin structure-remodeling complex protein RSC30 GN=RSC30 OS=Saccharomyces cerevisiae (strain ATCC 204508 / S288c) PE=1 SV=2	Uncharacterized protein {ECO:0000313|EMBL:CDO73351.1} OS=Pycnoporus cinnabarinus (Cinnabar-red polypore) PE=4 SV=1	hypothetical protein DICSQDRAFT_101293 [Dichomitus squalens LYAD-421 SS1]
EVM06G005070.1	--	--	--	--	--	--	Uncharacterized protein {ECO:0000313|EMBL:EJF57267.1} OS=Dichomitus squalens (strain LYAD-421) PE=4 SV=1	hypothetical protein DICSQDRAFT_163491 [Dichomitus squalens LYAD-421 SS1]
EVM01G005160.1	Biological Process: cellular protein metabolic process (GO:0044267); Molecular Function: metal ion binding (GO:0046872);	K11971|3.0103e-42|dsq:DICSQDRAFT_150991|hypothetical protein; K11971 E3 ubiquitin-protein ligase RNF14 [EC:6.3.2.19] (A)	--	--	RWD domain	--	Uncharacterized protein {ECO:0000313|EMBL:EPT04131.1} OS=Fomitopsis pinicola (strain FP-58527) PE=4 SV=1	RWD-domain-containing protein [Trametes versicolor FP-101664 SS1]
EVM04G014000.1	Biological Process: metabolic process (GO:0008152); Molecular Function: hydrolase activity (GO:0016787);	--	[R]	General function prediction only	Fumarylacetoacetate (FAA) hydrolase family	Uncharacterized hydrolase C21C3.09c GN=SPBC21C3.09c OS=Schizosaccharomyces pombe (strain 972 / ATCC 24843) PE=3 SV=1	Fumarylacetoacetate hydrolase {ECO:0000313|EMBL:EJF62148.1} OS=Dichomitus squalens (strain LYAD-421) PE=4 SV=1	fumarylacetoacetate hydrolase [Dichomitus squalens LYAD-421 SS1]
EVM06G007620.1	Cellular Component: integral component of membrane (GO:0016021); Biological Process: transmembrane transport (GO:0055085);	--	[G]	Carbohydrate transport and metabolism	Major Facilitator Superfamily	Riboflavin transporter MCH5 GN=MCH5 OS=Saccharomyces cerevisiae (strain ATCC 204508 / S288c) PE=1 SV=2	MFS general substrate transporter {ECO:0000313|EMBL:EJF56356.1} OS=Dichomitus squalens (strain LYAD-421) PE=4 SV=1	MFS general substrate transporter [Dichomitus squalens LYAD-421 SS1]
EVM04G007620.1	Molecular Function: RNA polymerase II transcription cofactor activity (GO:0001104); Molecular Function: pyruvate dehydrogenase (acetyl-transferring) kinase activity (GO:0004740); Cellular Component: mitochondrion (GO:0005739); Biological Process: regulation of transcription from RNA polymerase II promoter (GO:0006357); Biological Process: carbon utilization (GO:0015976); Cellular Component: media…	--	[T]	Signal transduction mechanisms	Mitochondrial branched-chain alpha-ketoacid dehydrogenase kinase	[Pyruvate dehydrogenase (acetyl-transferring)] kinase 2, mitochondrial (Precursor) GN=PKP2 OS=Saccharomyces cerevisiae (strain ATCC 204508 / S288c) PE=1 SV=3	Alpha-ketoacid dehydrogenase kinase {ECO:0000313|EMBL:EJF61246.1} OS=Dichomitus squalens (strain LYAD-421) PE=4 SV=1	alpha-ketoacid dehydrogenase kinase [Dichomitus squalens LYAD-421 SS1]
EVM04G001520.1	--	--	--	--	--	--	Uncharacterized protein {ECO:0000313|EMBL:CDO76372.1} OS=Pycnoporus cinnabarinus (Cinnabar-red polypore) PE=4 SV=1	hypothetical protein TRAVEDRAFT_45098 [Trametes versicolor FP-101664 SS1]
EVM08G000820.1	--	--	--	--	--	--	Uncharacterized protein {ECO:0000313|EMBL:EMD32350.1} OS=Ceriporiopsis subvermispora (strain B) PE=4 SV=1	hypothetical protein CERSUDRAFT_58618 [Ceriporiopsis subvermispora B]
EVM03G011810.1	--	--	--	--	--	--	Uncharacterized protein {ECO:0000313|EMBL:EPS97566.1} (Fragment) OS=Fomitopsis pinicola (strain FP-58527) PE=4 SV=1	hypothetical protein FOMPIDRAFT_1128399, partial [Fomitopsis pinicola FP-58527 SS1]
EVM08G006870.1	Molecular Function: hydrolase activity, hydrolyzing O-glycosyl compounds (GO:0004553); Biological Process: carbohydrate metabolic process (GO:0005975); Cellular Component: integral component of membrane (GO:0016021); Molecular Function: carbohydrate binding (GO:0030246);	--	--	--	Glycosyl hydrolases family 16	--	Glycoside Hydrolase Family 16 protein {ECO:0000313|EMBL:CDO70158.1} OS=Pycnoporus cinnabarinus (Cinnabar-red polypore) PE=4 SV=1	Glycoside Hydrolase Family 16 protein [Trametes cinnabarina]
EVM02G000640.1	Molecular Function: nucleic acid binding (GO:0003676); Molecular Function: serine-type peptidase activity (GO:0008236); Biological Process: DNA integration (GO:0015074); Cellular Component: membrane (GO:0016020); Molecular Function: transferase activity (GO:0016740);	--	[R]	General function prediction only	Integrase core domain	Integrase p58 GN=G5984 OS=Saccharomyces cerevisiae (strain ATCC 204508 / S288c) PE=1 SV=3	Uncharacterized protein {ECO:0000313|EMBL:ETW82676.1} OS=Heterobasidion irregulare TC 32-1 PE=4 SV=1	hypothetical protein HETIRDRAFT_316317 [Heterobasidion irregulare TC 32-1]
EVM10G004970.1	Cellular Component: nuclear exosome (RNase complex) (GO:0000176); Cellular Component: cytoplasmic exosome (RNase complex) (GO:0000177); Biological Process: exonucleolytic trimming to generate mature 3'-end of 5.8S rRNA from tricistronic rRNA transcript (SSU-rRNA, 5.8S rRNA, LSU-rRNA) (GO:0000467); Cellular Component: cytosol (GO:0005829); Biological Process: rRNA catabolic process (GO:0016075); B…	K11600|2.86919e-172|dsq:DICSQDRAFT_150740|hypothetical protein; K11600 exosome complex component RRP41 (A)	[J]	Translation, ribosomal structure and biogenesis	3' exoribonuclease family, domain 1	Exosome complex component ski6 GN=ski6 OS=Schizosaccharomyces pombe (strain 972 / ATCC 24843) PE=2 SV=1	Uncharacterized protein {ECO:0000313|EMBL:EJF55845.1} OS=Dichomitus squalens (strain LYAD-421) PE=4 SV=1	hypothetical protein DICSQDRAFT_150740 [Dichomitus squalens LYAD-421 SS1]
EVM01G001830.1	Biological Process: tetrapyrrole biosynthetic process (GO:0033014);	K01749|1.20954e-47|dsq:DICSQDRAFT_110089|porphobilinogen deaminase; K01749 hydroxymethylbilane synthase [EC:2.5.1.61] (A)	[H]	Coenzyme transport and metabolism	Porphobilinogen deaminase, C-terminal domain	Porphobilinogen deaminase GN=HEM3 OS=Debaryomyces hansenii (strain ATCC 36239 / CBS 767 / JCM 1990 / NBRC PE=3 SV=1	Porphobilinogen deaminase {ECO:0000313|EMBL:EJF58561.1} OS=Dichomitus squalens (strain LYAD-421) PE=4 SV=1	porphobilinogen deaminase [Dichomitus squalens LYAD-421 SS1]
EVM02G009570.1	--	--	--	--	--	--	Uncharacterized protein {ECO:0000313|EMBL:EJF60568.1} OS=Dichomitus squalens (strain LYAD-421) PE=4 SV=1	hypothetical protein DICSQDRAFT_181272 [Dichomitus squalens LYAD-421 SS1]
EVM02G012700.1	--	--	--	--	--	--	Uncharacterized protein {ECO:0000313|EMBL:CDO68152.1} OS=Pycnoporus cinnabarinus (Cinnabar-red polypore) PE=4 SV=1	hypothetical protein DICSQDRAFT_150988 [Dichomitus squalens LYAD-421 SS1]
EVM07G008150.1	Molecular Function: metal ion binding (GO:0046872);	K07117|0|dsq:DICSQDRAFT_106023|hypothetical protein; K07117 (A)	[R]	General function prediction only	PHD-finger	SET domain-containing protein 3 GN=SET3 OS=Saccharomyces cerevisiae (strain ATCC 204508 / S288c) PE=1 SV=1	Uncharacterized protein {ECO:0000313|EMBL:EJF61481.1} OS=Dichomitus squalens (strain LYAD-421) PE=4 SV=1	hypothetical protein DICSQDRAFT_106023 [Dichomitus squalens LYAD-421 SS1]
EVM00G014850.1	--	--	--	--	--	--	--	hypothetical protein TRAVEDRAFT_48608 [Trametes versicolor FP-101664 SS1]
EVM07G006200.1	Molecular Function: hydrolase activity, hydrolyzing O-glycosyl compounds (GO:0004553); Biological Process: carbohydrate metabolic process (GO:0005975); Cellular Component: integral component of membrane (GO:0016021);	--	--	--	--	Probable endo-1,3(4)-beta-glucanase AFUA_2G14360 (Precursor) GN=AFUA_2G14360 OS=Neosartorya fumigata (strain ATCC MYA-4609 / Af293 / CBS 101355 / FGSC PE=3 SV=1	Uncharacterized protein {ECO:0000313|EMBL:EJF60175.1} OS=Dichomitus squalens (strain LYAD-421) PE=4 SV=1	hypothetical protein DICSQDRAFT_88328 [Dichomitus squalens LYAD-421 SS1]
EVM08G005910.1	Cellular Component: integral component of membrane (GO:0016021);	--	[R]	General function prediction only	EamA-like transporter family	Probable transport protein YPL264C GN=YPL264C OS=Saccharomyces cerevisiae (strain ATCC 204508 / S288c) PE=1 SV=1	Drug/metabolite transporter {ECO:0000313|EMBL:EJF60881.1} OS=Dichomitus squalens (strain LYAD-421) PE=4 SV=1	drug/metabolite transporter [Dichomitus squalens LYAD-421 SS1]
EVM00G014950.1	--	--	--	--	NADH(P)-binding	Protein fmp52, mitochondrial (Precursor) GN=fmp52 OS=Emericella nidulans (strain FGSC A4 / ATCC 38163 / CBS 112.46 / NRRL PE=3 SV=1	Uncharacterized protein {ECO:0000313|EMBL:CDO71173.1} OS=Pycnoporus cinnabarinus (Cinnabar-red polypore) PE=4 SV=1	hypothetical protein BN946_scf184845.g43 [Trametes cinnabarina]
EVM00G011270.1	--	--	--	--	MYND finger	SET domain and MYND-type zinc finger protein 6 GN=set6 OS=Schizosaccharomyces pombe (strain 972 / ATCC 24843) PE=3 SV=1	Uncharacterized protein {ECO:0000313|EMBL:CDO68868.1} OS=Pycnoporus cinnabarinus (Cinnabar-red polypore) PE=4 SV=1	hypothetical protein DICSQDRAFT_154493 [Dichomitus squalens LYAD-421 SS1]
EVM02G000620.1	Molecular Function: binding (GO:0005488); Molecular Function: oxidoreductase activity (GO:0016491);	--	[Q]	Secondary metabolites biosynthesis, transport and catabolism	Cytochrome P450	Ent-kaurene oxidase GN=CYP503A1 OS=Gibberella fujikuroi (Bakanae and foot rot disease fungus) PE=1 SV=1	Uncharacterized protein {ECO:0000313|EMBL:CDO73010.1} OS=Pycnoporus cinnabarinus (Cinnabar-red polypore) PE=3 SV=1	hypothetical protein BN946_scf185007.g64 [Trametes cinnabarina]
EVM08G003290.1	Molecular Function: nucleic acid binding (GO:0003676);	--	[J]	Translation, ribosomal structure and biogenesis	Piwi domain	Protein argonaute GN=ago1 OS=Schizosaccharomyces pombe (strain 972 / ATCC 24843) PE=1 SV=1	Protein argonaute {ECO:0000256|RuleBase:RU361178} OS=Dichomitus squalens (strain LYAD-421) PE=3 SV=1	Piwi-domain-containing protein [Dichomitus squalens LYAD-421 SS1]
EVM02G005090.1	--	--	--	--	--	--	Uncharacterized protein {ECO:0000313|EMBL:CDO73353.1} OS=Pycnoporus cinnabarinus (Cinnabar-red polypore) PE=4 SV=1	hypothetical protein DICSQDRAFT_167549 [Dichomitus squalens LYAD-421 SS1]
EVM01G007850.1	Cellular Component: intracellular (GO:0005622); Biological Process: intracellular protein transport (GO:0006886);	K15296|0|dsq:DICSQDRAFT_75793|TPR-like protein; K15296 alpha-soluble NSF attachment protein (A)	[U]	Intracellular trafficking, secretion, and vesicular transport	Soluble NSF attachment protein, SNAP	Vesicular-fusion protein SEC17 GN=SEC17 OS=Coprinopsis cinerea (strain Okayama-7 / 130 / ATCC MYA-4618 / FGSC PE=3 SV=2	Uncharacterized protein {ECO:0000313|EMBL:CDO71628.1} OS=Pycnoporus cinnabarinus (Cinnabar-red polypore) PE=4 SV=1	TPR-like protein [Dichomitus squalens LYAD-421 SS1]
EVM09G006520.1	--	--	--	--	Heterokaryon incompatibility protein (HET)	Vegetative incompatibility protein HET-E-1 GN=HET-E1 OS=Podospora anserina (Pleurage anserina) PE=3 SV=1	HET-domain-containing protein {ECO:0000313|EMBL:EJF59924.1} OS=Dichomitus squalens (strain LYAD-421) PE=4 SV=1	HET-domain-containing protein [Dichomitus squalens LYAD-421 SS1]
EVM00G011360.1	--	--	--	--	--	--	Uncharacterized protein {ECO:0000313|EMBL:CCM05779.1} OS=Fibroporia radiculosa (strain TFFH 294) PE=4 SV=1	hypothetical protein DICSQDRAFT_57734, partial [Dichomitus squalens LYAD-421 SS1]
EVM11G002150.1	Molecular Function: oxidoreductase activity (GO:0016491);	--	[CR]	--	FAD binding domain	Kynurenine 3-monooxygenase {ECO:0000255|HAMAP-Rule:MF_03018} OS=Candida albicans (strain SC5314 / ATCC MYA-2876) PE=3 SV=1	FAD/NAD(P)-binding domain-containing protein {ECO:0000313|EMBL:EJF59080.1} OS=Dichomitus squalens (strain LYAD-421) PE=4 SV=1	FAD/NAD(P)-binding domain-containing protein [Dichomitus squalens LYAD-421 SS1]
EVM02G005390.1	--	--	--	--	Transcription factor Opi1	Clock-controlled protein 8 GN=ccg-8 OS=Neurospora crassa (strain ATCC 24698 / 74-OR23-1A / CBS 708.71 / DSM PE=2 SV=3	Uncharacterized protein {ECO:0000313|EMBL:EMD38991.1} OS=Ceriporiopsis subvermispora (strain B) PE=4 SV=1	Opi1-domain-containing protein [Dichomitus squalens LYAD-421 SS1]
EVM04G006080.1	--	--	--	--	--	--	Uncharacterized protein {ECO:0000313|EMBL:CDO71357.1} OS=Pycnoporus cinnabarinus (Cinnabar-red polypore) PE=4 SV=1	hypothetical protein DICSQDRAFT_160649 [Dichomitus squalens LYAD-421 SS1]
EVM02G006160.1	Cellular Component: nucleosome (GO:0000786); Molecular Function: DNA binding (GO:0003677); Cellular Component: nucleus (GO:0005634); Molecular Function: protein heterodimerization activity (GO:0046982);	K11251|1.74879e-92|dsq:DICSQDRAFT_81391|histone H2A; K11251 histone H2A (A)	[B]	Chromatin structure and dynamics	Core histone H2A/H2B/H3/H4	Histone H2A OS=Agaricus bisporus (White button mushroom) PE=2 SV=3	Histone H2A {ECO:0000256|RuleBase:RU003556} OS=Pycnoporus cinnabarinus (Cinnabar-red polypore) PE=3 SV=1	histone H2A [Dichomitus squalens LYAD-421 SS1]
EVM09G001410.1	Molecular Function: transporter activity (GO:0005215); Cellular Component: integral component of membrane (GO:0016021); Biological Process: transmembrane transport (GO:0055085);	--	[R]	General function prediction only	Major Facilitator Superfamily	Uncharacterized MFS-type transporter C1683.03c GN=SPBC1683.03c OS=Schizosaccharomyces pombe (strain 972 / ATCC 24843) PE=3 SV=1	Efflux transporter {ECO:0000313|EMBL:EJF55999.1} OS=Dichomitus squalens (strain LYAD-421) PE=4 SV=1	efflux transporter [Dichomitus squalens LYAD-421 SS1]
EVM01G002020.1	Molecular Function: structural constituent of ribosome (GO:0003735); Cellular Component: ribosome (GO:0005840); Biological Process: translation (GO:0006412);	K02957|3.69608e-88|dsq:DICSQDRAFT_66308|ribosomal protein S8; K02957 small subunit ribosomal protein S15Ae (A)	[J]	Translation, ribosomal structure and biogenesis	Ribosomal protein S8	40S ribosomal protein S22 GN=rps22 OS=Agaricus bisporus (White button mushroom) PE=2 SV=1	Ribosomal protein S8 {ECO:0000313|EMBL:EJF58775.1} OS=Dichomitus squalens (strain LYAD-421) PE=3 SV=1	ribosomal protein S8 [Dichomitus squalens LYAD-421 SS1]
EVM06G006500.1	--	--	--	--	--	--	Uncharacterized protein {ECO:0000313|EMBL:EJF60732.1} OS=Dichomitus squalens (strain LYAD-421) PE=4 SV=1	hypothetical protein DICSQDRAFT_161922 [Dichomitus squalens LYAD-421 SS1]
EVM03G006730.1	--	--	--	--	--	--	Uncharacterized protein {ECO:0000313|EMBL:EJF58931.1} OS=Dichomitus squalens (strain LYAD-421) PE=4 SV=1	hypothetical protein TRAVEDRAFT_64528 [Trametes versicolor FP-101664 SS1]
EVM04G006170.1	Molecular Function: nucleotide binding (GO:0000166); Molecular Function: nucleic acid binding (GO:0003676); Cellular Component: intracellular part (GO:0044424);	--	[K]	Transcription	RNA recognition motif (a.k.a. RRM, RBD, or RNP domain)	Nucleolar protein 13 GN=NOP13 OS=Saccharomyces cerevisiae (strain ATCC 204508 / S288c) PE=1 SV=2	Uncharacterized protein {ECO:0000313|EMBL:EJF61110.1} OS=Dichomitus squalens (strain LYAD-421) PE=4 SV=1	hypothetical protein DICSQDRAFT_161593 [Dichomitus squalens LYAD-421 SS1]
EVM03G000460.1	--	--	--	--	--	--	Uncharacterized protein {ECO:0000313|EMBL:EJF56663.1} OS=Dichomitus squalens (strain LYAD-421) PE=4 SV=1	hypothetical protein DICSQDRAFT_141108 [Dichomitus squalens LYAD-421 SS1]
EVM08G006120.1	Cellular Component: integral component of membrane (GO:0016021);	--	--	--	--	--	Uncharacterized protein {ECO:0000313|EMBL:CDO76578.1} OS=Pycnoporus cinnabarinus (Cinnabar-red polypore) PE=4 SV=1	hypothetical protein BN946_scf184950.g4 [Trametes cinnabarina]
EVM04G008400.1	Molecular Function: nucleic acid binding (GO:0003676); Molecular Function: helicase activity (GO:0004386); Molecular Function: ATP binding (GO:0005524);	--	[R]	General function prediction only	DEAD/DEAH box helicase	Uncharacterized helicase C694.02 GN=SPAC694.02 OS=Schizosaccharomyces pombe (strain 972 / ATCC 24843) PE=3 SV=1	P-loop containing nucleoside triphosphate hydrolase protein {ECO:0000313|EMBL:EJF61300.1} OS=Dichomitus squalens (strain LYAD-421) PE=4 SV=1	P-loop containing nucleoside triphosphate hydrolase protein [Dichomitus squalens LYAD-421 SS1]
EVM0G001800.1	Cellular Component: mitochondrion (GO:0005739); Biological Process: mitochondrion organization (GO:0007005); Cellular Component: integral component of membrane (GO:0016021); Biological Process: protein insertion into membrane (GO:0051205);	K03217|5.98926e-147|dsq:DICSQDRAFT_148070|hypothetical protein; K03217 YidC/Oxa1 family membrane protein insertase (A)	[OU]	--	60Kd inner membrane protein	Mitochondrial inner membrane protein OXA1 (Precursor) GN=OXA1 OS=Kazachstania servazzii (Yeast) PE=3 SV=1	Uncharacterized protein {ECO:0000313|EMBL:EJF60168.1} OS=Dichomitus squalens (strain LYAD-421) PE=3 SV=1	hypothetical protein TRAVEDRAFT_128085 [Trametes versicolor FP-101664 SS1]
EVM05G003250.1	--	--	[C]	Energy production and conversion	Aldo/keto reductase family	Pyridoxal reductase GN=plr1 OS=Schizosaccharomyces pombe (strain 972 / ATCC 24843) PE=1 SV=1	Uncharacterized protein {ECO:0000313|EMBL:CDO72842.1} OS=Pycnoporus cinnabarinus (Cinnabar-red polypore) PE=4 SV=1	aldo/keto reductase [Trametes versicolor FP-101664 SS1]
EVM05G001310.1	--	--	--	--	--	--	Uncharacterized protein {ECO:0000313|EMBL:EMD37599.1} OS=Ceriporiopsis subvermispora (strain B) PE=4 SV=1	hypothetical protein TRAVEDRAFT_69454 [Trametes versicolor FP-101664 SS1]
EVM09G005350.1	Biological Process: carbohydrate metabolic process (GO:0005975); Biological Process: cellular process (GO:0009987); Cellular Component: endomembrane system (GO:0012505); Cellular Component: intracellular membrane-bounded organelle (GO:0043231); Cellular Component: cytoplasmic part (GO:0044444); Biological Process: biological regulation (GO:0065007);	--	--	--	Glycosyl hydrolase catalytic core	Alkali-sensitive linkage protein 1 (Precursor) GN=asl1 OS=Schizosaccharomyces pombe (strain 972 / ATCC 24843) PE=1 SV=1	Putative uncharacterized protein {ECO:0000313|EMBL:EGO03979.1} OS=Serpula lacrymans var. lacrymans (strain S7.3) PE=4 SV=1	hypothetical protein SERLA73DRAFT_175688 [Serpula lacrymans var. lacrymans S7.3]
EVM10G000590.1	Cellular Component: endoplasmic reticulum (GO:0005783); Cellular Component: Golgi apparatus (GO:0005794); Cellular Component: integral component of membrane (GO:0016021); Cellular Component: intracellular organelle part (GO:0044446);	--	[U]	Intracellular trafficking, secretion, and vesicular transport	Endoplasmic reticulum vesicle transporter	ER-derived vesicles protein ERV41 GN=ERV41 OS=Saccharomyces cerevisiae (strain ATCC 204508 / S288c) PE=1 SV=1	Uncharacterized protein {ECO:0000313|EMBL:EJF59129.1} OS=Dichomitus squalens (strain LYAD-421) PE=4 SV=1	hypothetical protein DICSQDRAFT_156384 [Dichomitus squalens LYAD-421 SS1]
EVM00G007350.1	--	K07019|0|dsq:DICSQDRAFT_48865|AB-hydrolase YheT; K07019 (A)	[R]	General function prediction only	Alpha/beta hydrolase family	Putative esterase YMR210W GN=YMR210W OS=Saccharomyces cerevisiae (strain ATCC 204508 / S288c) PE=1 SV=1	Uncharacterized protein {ECO:0000313|EMBL:EPT05981.1} OS=Fomitopsis pinicola (strain FP-58527) PE=4 SV=1	AB-hydrolase YheT [Dichomitus squalens LYAD-421 SS1]
EVM07G003160.1	--	--	--	--	--	--	--	hypothetical protein TRAVEDRAFT_49604 [Trametes versicolor FP-101664 SS1]
EVM01G011010.1	Cellular Component: cellular bud (GO:0005933); Biological Process: signal transduction (GO:0007165); Biological Process: response to abiotic stimulus (GO:0009628); Cellular Component: membrane (GO:0016020); Cellular Component: site of polarized growth (GO:0030427); Biological Process: cellular response to stress (GO:0033554);	K11246|0|dsq:DICSQDRAFT_48045|hypothetical protein; K11246 SHO1 osmosensor (A)	--	--	SH3 domain	High osmolarity signaling protein SHO1 GN=SHO1 OS=Schizophyllum commune (strain H4-8 / FGSC 9210) PE=3 SV=1	Uncharacterized protein {ECO:0000313|EMBL:CDO73184.1} OS=Pycnoporus cinnabarinus (Cinnabar-red polypore) PE=4 SV=1	hypothetical protein DICSQDRAFT_48045 [Dichomitus squalens LYAD-421 SS1]
EVM10G004520.1	--	--	--	--	Acetyltransferase (GNAT) family	--	Uncharacterized protein {ECO:0000313|EMBL:EJF56518.1} OS=Dichomitus squalens (strain LYAD-421) PE=4 SV=1	hypothetical protein DICSQDRAFT_141221 [Dichomitus squalens LYAD-421 SS1]
EVM00G010030.1	--	--	--	--	--	--	Uncharacterized protein {ECO:0000313|EMBL:CDO74880.1} OS=Pycnoporus cinnabarinus (Cinnabar-red polypore) PE=4 SV=1	hypothetical protein DICSQDRAFT_179910 [Dichomitus squalens LYAD-421 SS1]
EVM08G000960.1	Molecular Function: ATP binding (GO:0005524);	--	[K]	Transcription	SNF2 family N-terminal domain	Uncharacterized ATP-dependent helicase IRC5 GN=IRC5 OS=Saccharomyces cerevisiae (strain ATCC 204508 / S288c) PE=1 SV=2	Uncharacterized protein {ECO:0000313|EMBL:EJF61995.1} OS=Dichomitus squalens (strain LYAD-421) PE=4 SV=1	hypothetical protein DICSQDRAFT_161280 [Dichomitus squalens LYAD-421 SS1]
EVM00G002940.1	--	--	--	--	--	--	Uncharacterized protein {ECO:0000313|EMBL:CDO68643.1} OS=Pycnoporus cinnabarinus (Cinnabar-red polypore) PE=4 SV=1	hypothetical protein DICSQDRAFT_152202 [Dichomitus squalens LYAD-421 SS1]
EVM04G002130.1	--	K17417|4.80288e-44|dsq:DICSQDRAFT_84077|hypothetical protein; K17417 small subunit ribosomal protein YMR-31 (A)	--	--	Protein of unknown function (DUF2638)	--	Uncharacterized protein {ECO:0000313|EMBL:CDO78059.1} OS=Pycnoporus cinnabarinus (Cinnabar-red polypore) PE=4 SV=1	hypothetical protein DICSQDRAFT_84077 [Dichomitus squalens LYAD-421 SS1]
EVM07G001080.1	Molecular Function: hydrolase activity, hydrolyzing O-glycosyl compounds (GO:0004553); Biological Process: carbohydrate metabolic process (GO:0005975);	K05349|0|sla:SERLADRAFT_446061|hypothetical protein; K05349 beta-glucosidase [EC:3.2.1.21] (A)	--	--	Glycosyl hydrolase family 3 N terminal domain	Probable beta-glucosidase G (Precursor) GN=bglG OS=Emericella nidulans (strain FGSC A4 / ATCC 38163 / CBS 112.46 / NRRL PE=3 SV=2	Glycoside Hydrolase Family 3 protein {ECO:0000313|EMBL:CDO76595.1} OS=Pycnoporus cinnabarinus (Cinnabar-red polypore) PE=4 SV=1	glycoside hydrolase family 3 protein [Hydnomerulius pinastri MD-312]
EVM01G001390.1	--	--	--	--	--	--	Uncharacterized protein {ECO:0000313|EMBL:EJF58531.1} OS=Dichomitus squalens (strain LYAD-421) PE=4 SV=1	hypothetical protein DICSQDRAFT_149037 [Dichomitus squalens LYAD-421 SS1]
EVM05G003660.1	Biological Process: maturation of SSU-rRNA from tricistronic rRNA transcript (SSU-rRNA, 5.8S rRNA, LSU-rRNA) (GO:0000462); Biological Process: endonucleolytic cleavage of tricistronic rRNA transcript (SSU-rRNA, 5.8S rRNA, LSU-rRNA) (GO:0000479); Cellular Component: nucleolus (GO:0005730); Cellular Component: 90S preribosome (GO:0030686);	K14557|0|dsq:DICSQDRAFT_98635|hypothetical protein; K14557 U3 small nucleolar RNA-associated protein 6 (A)	[R]	General function prediction only	U3 small nucleolar RNA-associated protein 6	U3 small nucleolar RNA-associated protein 6 GN=utp6 OS=Schizosaccharomyces pombe (strain 972 / ATCC 24843) PE=3 SV=1	Uncharacterized protein {ECO:0000313|EMBL:CCM00065.1} OS=Fibroporia radiculosa (strain TFFH 294) PE=4 SV=1	hypothetical protein DICSQDRAFT_98635 [Dichomitus squalens LYAD-421 SS1]
EVM09G004170.1	--	--	--	--	Endonuclease/Exonuclease/phosphatase family	--	Uncharacterized protein {ECO:0000313|EMBL:CDO75556.1} OS=Pycnoporus cinnabarinus (Cinnabar-red polypore) PE=4 SV=1	hypothetical protein DICSQDRAFT_153137 [Dichomitus squalens LYAD-421 SS1]
EVM01G007190.1	Molecular Function: nucleotide binding (GO:0000166); Molecular Function: DNA binding (GO:0003677); Molecular Function: DNA-directed DNA polymerase activity (GO:0003887); Biological Process: DNA replication (GO:0006260); Molecular Function: 3'-5' exonuclease activity (GO:0008408); Cellular Component: zeta DNA polymerase complex (GO:0016035); Biological Process: translesion synthesis (GO:0019985); …	K02350|0|dsq:DICSQDRAFT_176481|hypothetical protein; K02350 DNA polymerase zeta [EC:2.7.7.7] (A)	[L]	Replication, recombination and repair	DNA polymerase family B	DNA polymerase zeta catalytic subunit GN=rev3 OS=Schizosaccharomyces pombe (strain 972 / ATCC 24843) PE=3 SV=1	DNA polymerase {ECO:0000256|RuleBase:RU000442} OS=Pycnoporus cinnabarinus (Cinnabar-red polypore) PE=3 SV=1	hypothetical protein DICSQDRAFT_176481 [Dichomitus squalens LYAD-421 SS1]
EVM10G002030.1	Molecular Function: ATP binding (GO:0005524); Cellular Component: nucleus (GO:0005634); Cellular Component: cytosol (GO:0005829); Biological Process: ubiquitin-dependent protein catabolic process (GO:0006511); Molecular Function: peptidase activity (GO:0008233); Cellular Component: proteasome regulatory particle, base subcomplex (GO:0008540); Biological Process: protein complex localization (GO:0…	K03062|1.59417e-36|lbc:LACBIDRAFT_297177|hypothetical protein; K03062 26S proteasome regulatory subunit T2 (A)	[O]	Posttranslational modification, protein turnover, chaperones	ATPase family associated with various cellular activities (AAA)	26S protease regulatory subunit 4 homolog GN=mts2 OS=Schizosaccharomyces pombe (strain 972 / ATCC 24843) PE=2 SV=1	26S proteasome subunit P45 {ECO:0000313|EMBL:EJU04754.1} OS=Dacryopinax sp. (strain DJM 731) PE=3 SV=1	26S proteasome subunit P45 [Trametes versicolor FP-101664 SS1]
EVM02G007790.1	Molecular Function: translation initiation factor activity (GO:0003743); Cellular Component: cytoplasm (GO:0005737); Biological Process: translational initiation (GO:0006413);	K03259|6.25611e-178|dsq:DICSQDRAFT_81075|eukaryotic translation initiation factor 4E class II; K03259 translation initiation factor 4E (A)	[J]	Translation, ribosomal structure and biogenesis	Eukaryotic initiation factor 4E	Eukaryotic translation initiation factor 4E-1 GN=tif451 OS=Schizosaccharomyces pombe (strain 972 / ATCC 24843) PE=3 SV=1	Uncharacterized protein {ECO:0000313|EMBL:CDO69629.1} OS=Pycnoporus cinnabarinus (Cinnabar-red polypore) PE=3 SV=1	eukaryotic translation initiation factor 4E class II [Dichomitus squalens LYAD-421 SS1]
EVM00G017200.1	--	--	--	--	--	--	Uncharacterized protein {ECO:0000313|EMBL:EJF58154.1} (Fragment) OS=Dichomitus squalens (strain LYAD-421) PE=4 SV=1	hypothetical protein DICSQDRAFT_14980, partial [Dichomitus squalens LYAD-421 SS1]
EVM07G008200.1	--	--	--	--	--	--	Uncharacterized protein {ECO:0000313|EMBL:CDO78190.1} OS=Pycnoporus cinnabarinus (Cinnabar-red polypore) PE=4 SV=1	hypothetical protein BN946_scf184691.g2 [Trametes cinnabarina]
EVM03G000210.1	--	--	--	--	--	--	Uncharacterized protein {ECO:0000313|EMBL:EJF56650.1} OS=Dichomitus squalens (strain LYAD-421) PE=4 SV=1	hypothetical protein DICSQDRAFT_174693 [Dichomitus squalens LYAD-421 SS1]
EVM05G010380.1	Molecular Function: lactoylglutathione lyase activity (GO:0004462); Molecular Function: metal ion binding (GO:0046872);	K01759|5.17996e-78|dsq:DICSQDRAFT_34997|glyoxalase I; K01759 lactoylglutathione lyase [EC:4.4.1.5] (A)	[G]	Carbohydrate transport and metabolism	Glyoxalase/Bleomycin resistance protein/Dioxygenase superfamily	Lactoylglutathione lyase GN=glo1 OS=Schizosaccharomyces pombe (strain 972 / ATCC 24843) PE=1 SV=1	Uncharacterized protein {ECO:0000313|EMBL:CDO76225.1} OS=Pycnoporus cinnabarinus (Cinnabar-red polypore) PE=4 SV=1	glyoxalase I, partial [Dichomitus squalens LYAD-421 SS1]
EVM09G002990.1	Molecular Function: ATP binding (GO:0005524); Cellular Component: Golgi apparatus (GO:0005794); Cellular Component: plasma membrane (GO:0005886); Molecular Function: oligopeptide-transporting ATPase activity (GO:0015421); Cellular Component: integral component of membrane (GO:0016021); Cellular Component: cell division site (GO:0032153); Biological Process: oligopeptide transmembrane transport (G…	K05658|0|dsq:DICSQDRAFT_105392|P-loop containing nucleoside triphosphate hydrolase protein; K05658 ATP-binding cassette, subfamily B (MDR/TAP), member 1 [EC:3.6.3.44] (A)	[Q]	Secondary metabolites biosynthesis, transport and catabolism	ABC transporter transmembrane region	Alpha-factor-transporting ATPase GN=STE6 OS=Saccharomyces cerevisiae (strain ATCC 204508 / S288c) PE=1 SV=1	P-loop containing nucleoside triphosphate hydrolase protein {ECO:0000313|EMBL:EJF61731.1} OS=Dichomitus squalens (strain LYAD-421) PE=3 SV=1	P-loop containing nucleoside triphosphate hydrolase protein [Dichomitus squalens LYAD-421 SS1]
EVM07G005250.1	--	--	[R]	General function prediction only	--	Integrase p58 GN=G5984 OS=Saccharomyces cerevisiae (strain ATCC 204508 / S288c) PE=1 SV=3	Uncharacterized protein {ECO:0000313|EMBL:CDO72200.1} OS=Pycnoporus cinnabarinus (Cinnabar-red polypore) PE=4 SV=1	hypothetical protein BN946_scf184970.g52 [Trametes cinnabarina]
EVM04G011900.1	--	--	--	--	--	--	Uncharacterized protein {ECO:0000313|EMBL:EJF62235.1} OS=Dichomitus squalens (strain LYAD-421) PE=4 SV=1	hypothetical protein DICSQDRAFT_135824 [Dichomitus squalens LYAD-421 SS1]
EVM00G007730.1	Cellular Component: nucleus (GO:0005634); Biological Process: mRNA processing (GO:0006397);	K12867|0|dsq:DICSQDRAFT_158933|protein prenylyltransferase; K12867 pre-mRNA-splicing factor SYF1 (A)	[A]	RNA processing and modification	Tetratricopeptide repeat	Pre-mRNA-splicing factor SYF1 GN=SYF1 OS=Cryptococcus neoformans var. neoformans serotype D (strain JEC21 / PE=3 SV=1	Uncharacterized protein {ECO:0000313|EMBL:CCM02931.1} OS=Fibroporia radiculosa (strain TFFH 294) PE=4 SV=1	protein prenylyltransferase [Dichomitus squalens LYAD-421 SS1]
EVM0G000590.1	Biological Process: carbohydrate transport (GO:0008643); Cellular Component: integral component of membrane (GO:0016021); Molecular Function: substrate-specific transmembrane transporter activity (GO:0022891); Biological Process: transmembrane transport (GO:0055085);	--	[R]	General function prediction only	Sugar (and other) transporter	High-affinity glucose transporter GN=HGT1 OS=Kluyveromyces lactis (strain ATCC 8585 / CBS 2359 / DSM 70799 / NBRC PE=3 SV=1	General substrate transporter {ECO:0000313|EMBL:EJF55996.1} OS=Dichomitus squalens (strain LYAD-421) PE=3 SV=1	general substrate transporter [Dichomitus squalens LYAD-421 SS1]
EVM11G000390.1	--	--	--	--	F-box-like	--	Uncharacterized protein {ECO:0000313|EMBL:EJF58373.1} OS=Dichomitus squalens (strain LYAD-421) PE=4 SV=1	hypothetical protein DICSQDRAFT_173051 [Dichomitus squalens LYAD-421 SS1]
EVM05G005420.1	--	--	--	--	--	--	Uncharacterized protein {ECO:0000313|EMBL:CCM05715.1} OS=Fibroporia radiculosa (strain TFFH 294) PE=4 SV=1	hypothetical protein DICSQDRAFT_79293 [Dichomitus squalens LYAD-421 SS1]
EVM05G000700.1	Biological Process: metabolic process (GO:0008152); Cellular Component: integral component of membrane (GO:0016021); Molecular Function: hydrolase activity, acting on glycosyl bonds (GO:0016798);	--	--	--	--	--	Uncharacterized protein {ECO:0000313|EMBL:EJF60408.1} OS=Dichomitus squalens (strain LYAD-421) PE=4 SV=1	hypothetical protein DICSQDRAFT_107485 [Dichomitus squalens LYAD-421 SS1]
EVM10G006270.1	Cellular Component: intracellular (GO:0005622); Biological Process: transport (GO:0006810);	K14284|0|dsq:DICSQDRAFT_133364|NTF2-like protein; K14284 nuclear RNA export factor (A)	[A]	RNA processing and modification	TAP C-terminal domain	mRNA export factor mex67 GN=mex67 OS=Schizosaccharomyces pombe (strain 972 / ATCC 24843) PE=1 SV=1	Uncharacterized protein {ECO:0000313|EMBL:CDO77394.1} OS=Pycnoporus cinnabarinus (Cinnabar-red polypore) PE=4 SV=1	NTF2-like protein [Dichomitus squalens LYAD-421 SS1]
EVM03G005000.1	--	K17362|8.52771e-53|dsq:DICSQDRAFT_102793|Thioesterase/thiol ester dehydrase-isomerase; K17362 acyl-coenzyme A thioesterase 13 [EC:3.1.2.-] (A)	[R]	General function prediction only	Thioesterase superfamily	Putative esterase C31F10.02 GN=SPBC31F10.02 OS=Schizosaccharomyces pombe (strain 972 / ATCC 24843) PE=3 SV=1	Uncharacterized protein {ECO:0000313|EMBL:CDO71421.1} OS=Pycnoporus cinnabarinus (Cinnabar-red polypore) PE=4 SV=1	Thioesterase/thiol ester dehydrase-isomerase [Dichomitus squalens LYAD-421 SS1]
EVM11G002000.1	Molecular Function: zinc ion binding (GO:0008270); Cellular Component: integral component of membrane (GO:0016021); Molecular Function: oxidoreductase activity (GO:0016491); Biological Process: oxidation-reduction process (GO:0055114);	K00008|0|dsq:DICSQDRAFT_108881|GroES-like protein; K00008 L-iditol 2-dehydrogenase [EC:1.1.1.14] (A)	[Q]	Secondary metabolites biosynthesis, transport and catabolism	Alcohol dehydrogenase GroES-like domain	Probable D-xylulose reductase A GN=xdhA OS=Neosartorya fumigata (strain ATCC MYA-4609 / Af293 / CBS 101355 / FGSC PE=3 SV=2	GroES-like protein {ECO:0000313|EMBL:EJF59297.1} OS=Dichomitus squalens (strain LYAD-421) PE=4 SV=1	GroES-like protein [Dichomitus squalens LYAD-421 SS1]
EVM01G018530.1	--	--	--	--	Methyltransferase domain	--	Uncharacterized protein {ECO:0000313|EMBL:CDO70648.1} OS=Pycnoporus cinnabarinus (Cinnabar-red polypore) PE=4 SV=1	hypothetical protein DICSQDRAFT_153093, partial [Dichomitus squalens LYAD-421 SS1]
EVM00G012290.1	--	--	--	--	--	--	Uncharacterized protein {ECO:0000313|EMBL:EJF58919.1} OS=Dichomitus squalens (strain LYAD-421) PE=4 SV=1	hypothetical protein DICSQDRAFT_109553 [Dichomitus squalens LYAD-421 SS1]
EVM07G003730.1	--	--	--	--	--	--	Uncharacterized protein {ECO:0000313|EMBL:EKM59339.1} OS=Phanerochaete carnosa (strain HHB-10118-sp) PE=4 SV=1	hypothetical protein DICSQDRAFT_19546, partial [Dichomitus squalens LYAD-421 SS1]
EVM01G006590.1	Cellular Component: fungal-type vacuole membrane (GO:0000329); Molecular Function: SNAP receptor activity (GO:0005484); Cellular Component: late endosome (GO:0005770); Biological Process: vesicle fusion (GO:0006906); Cellular Component: SNARE complex (GO:0031201); Molecular Function: phosphatidylinositol-3-phosphate binding (GO:0032266); Biological Process: piecemeal microautophagy of nucleus (GO…	K08502|0|dsq:DICSQDRAFT_164482|Phox-like protein; K08502 regulator of vacuolar morphogenesis (A)	--	--	PX domain	Vacuolar morphogenesis protein 7 homolog GN=SPCC594.06c OS=Schizosaccharomyces pombe (strain 972 / ATCC 24843) PE=3 SV=1	Uncharacterized protein {ECO:0000313|EMBL:CCM01938.1} OS=Fibroporia radiculosa (strain TFFH 294) PE=4 SV=1	Phox-like protein [Dichomitus squalens LYAD-421 SS1]
EVM04G002890.1	--	--	--	--	--	--	Uncharacterized protein {ECO:0000313|EMBL:CDO74162.1} OS=Pycnoporus cinnabarinus (Cinnabar-red polypore) PE=4 SV=1	hypothetical protein DICSQDRAFT_83979 [Dichomitus squalens LYAD-421 SS1]
EVM0G001770.1	Molecular Function: phosphatidylethanolamine N-methyltransferase activity (GO:0004608); Biological Process: phosphatidylcholine biosynthetic process (GO:0006656); Cellular Component: integral component of membrane (GO:0016021); Biological Process: methylation (GO:0032259);	K16369|0|dsq:DICSQDRAFT_88308|phosphatidylethanolamine N-methyltransferase; K16369 phosphatidylethanolamine N-methyltransferase [EC:2.1.1.17] (A)	--	--	Phospholipid methyltransferase	Phosphatidylethanolamine N-methyltransferase GN=CHO2 OS=Laccaria bicolor (strain S238N-H82 / ATCC MYA-4686) PE=3 SV=1	Phosphatidylethanolamine N-methyltransferase {ECO:0000256|RuleBase:RU361122} OS=Dichomitus squalens (strain LYAD-421) PE=3 SV=1	phosphatidylethanolamine N-methyltransferase [Dichomitus squalens LYAD-421 SS1]
EVM05G005070.1	--	K00480|4.36104e-167|dsq:DICSQDRAFT_166290|FAD/NAD(P)-binding domain-containing protein; K00480 salicylate hydroxylase [EC:1.14.13.1] (A)	[CR]	--	FAD binding domain	--	Uncharacterized protein {ECO:0000313|EMBL:CDO72514.1} OS=Pycnoporus cinnabarinus (Cinnabar-red polypore) PE=4 SV=1	FAD/NAD(P)-binding domain-containing protein [Dichomitus squalens LYAD-421 SS1]
EVM01G014590.1	--	--	--	--	--	--	Putative uncharacterized protein {ECO:0000313|EMBL:EGO04093.1} OS=Serpula lacrymans var. lacrymans (strain S7.3) PE=4 SV=1	hypothetical protein TRAVEDRAFT_67776 [Trametes versicolor FP-101664 SS1]
EVM0G001160.1	Molecular Function: oxidoreductase activity (GO:0016491);	--	[CR]	--	FAD binding domain	--	Monooxygenase {ECO:0000313|EMBL:EJF58085.1} OS=Dichomitus squalens (strain LYAD-421) PE=4 SV=1	monooxygenase [Dichomitus squalens LYAD-421 SS1]
EVM02G005200.1	Biological Process: DNA damage checkpoint (GO:0000077); Cellular Component: nuclear lumen (GO:0031981); Cellular Component: chromosomal part (GO:0044427);	K10903|6.51241e-125|dsq:DICSQDRAFT_134057|cell cycle checkpoint; K10903 HUS1 checkpoint protein (A)	[DL]	--	Hus1-like protein	Checkpoint protein hus1 GN=hus1 OS=Schizosaccharomyces pombe (strain 972 / ATCC 24843) PE=1 SV=1	Uncharacterized protein {ECO:0000313|EMBL:CDO68503.1} OS=Pycnoporus cinnabarinus (Cinnabar-red polypore) PE=4 SV=1	cell cycle checkpoint [Dichomitus squalens LYAD-421 SS1]
EVM02G000630.1	--	--	--	--	--	--	Predicted protein {ECO:0000313|EMBL:EED85481.1} (Fragment) OS=Postia placenta (strain ATCC 44394 / Madison 698-R) PE=4 SV=1	hypothetical protein TRAVEDRAFT_130524 [Trametes versicolor FP-101664 SS1]
EVM04G003800.1	Cellular Component: mitochondrion (GO:0005739); Cellular Component: integral component of membrane (GO:0016021);	--	--	--	--	--	Uncharacterized protein {ECO:0000313|EMBL:CDO74064.1} OS=Pycnoporus cinnabarinus (Cinnabar-red polypore) PE=4 SV=1	hypothetical protein DICSQDRAFT_103421 [Dichomitus squalens LYAD-421 SS1]
EVM01G019170.1	--	--	--	--	--	--	Uncharacterized protein {ECO:0000313|EMBL:EIW51511.1} OS=Trametes versicolor (strain FP-101664) PE=4 SV=1	hypothetical protein TRAVEDRAFT_54444 [Trametes versicolor FP-101664 SS1]
EVM11G003120.1	Cellular Component: integral component of membrane (GO:0016021);	--	--	--	C2H2-type zinc finger	--	Uncharacterized protein {ECO:0000313|EMBL:EJF59734.1} OS=Dichomitus squalens (strain LYAD-421) PE=4 SV=1	hypothetical protein DICSQDRAFT_156086 [Dichomitus squalens LYAD-421 SS1]
EVM06G007800.1	Molecular Function: aminoacyl-tRNA hydrolase activity (GO:0004045);	--	[S]	Function unknown	Peptidyl-tRNA hydrolase PTH2	--	Peptidyl-tRNA hydrolase II {ECO:0000313|EMBL:EJF57553.1} OS=Dichomitus squalens (strain LYAD-421) PE=4 SV=1	peptidyl-tRNA hydrolase II [Dichomitus squalens LYAD-421 SS1]
EVM00G012050.1	--	--	--	--	F-box-like	--	Uncharacterized protein {ECO:0000313|EMBL:CDO68393.1} OS=Pycnoporus cinnabarinus (Cinnabar-red polypore) PE=4 SV=1	hypothetical protein TRAVEDRAFT_71209 [Trametes versicolor FP-101664 SS1]
EVM02G010940.1	Molecular Function: binding (GO:0005488);	--	[R]	General function prediction only	Reverse transcriptase (RNA-dependent DNA polymerase)	Transposon Tf2-6 polyprotein GN=Tf2-6 OS=Schizosaccharomyces pombe (strain 972 / ATCC 24843) PE=3 SV=1	Pro-pol protein {ECO:0000313|EMBL:BAF74362.1} (Fragment) OS=Lentinula edodes (Shiitake mushroom) PE=4 SV=1	pro-pol protein [Lentinula edodes]
EVM02G012400.1	--	--	--	--	--	--	Uncharacterized protein {ECO:0000313|EMBL:EJF55578.1} OS=Dichomitus squalens (strain LYAD-421) PE=4 SV=1	hypothetical protein DICSQDRAFT_175731 [Dichomitus squalens LYAD-421 SS1]
EVM00G004800.1	--	--	[A]	RNA processing and modification	ABC transporter	--	Uncharacterized protein {ECO:0000313|EMBL:CCM02074.1} OS=Fibroporia radiculosa (strain TFFH 294) PE=3 SV=1	P-loop containing nucleoside triphosphate hydrolase protein [Dichomitus squalens LYAD-421 SS1]
EVM05G010390.1	--	--	[R]	General function prediction only	WD domain, G-beta repeat	Vegetative incompatibility protein HET-E-1 GN=HET-E1 OS=Podospora anserina (Pleurage anserina) PE=3 SV=1	WD40 repeat-like protein {ECO:0000313|EMBL:EJF60379.1} (Fragment) OS=Dichomitus squalens (strain LYAD-421) PE=4 SV=1	HET-E [Dichomitus squalens LYAD-421 SS1]
EVM05G008530.1	Molecular Function: nucleic acid binding (GO:0003676); Molecular Function: tRNA (guanine-N2-)-methyltransferase activity (GO:0004809); Cellular Component: nucleus (GO:0005634); Cellular Component: cytosol (GO:0005829); Biological Process: tRNA methylation (GO:0030488); Cellular Component: tRNA (m2G10) methyltransferase complex (GO:0043528);	K15430|0|dsq:DICSQDRAFT_51154|tRNA guanosine-2'-O-methyltransferase; K15430 tRNA (guanine10-N2)-methyltransferase [EC:2.1.1.214] (A)	[L]	Replication, recombination and repair	Methyltransferase domain	tRNA (guanine(10)-N2)-methyltransferase GN=trm11 OS=Schizosaccharomyces pombe (strain 972 / ATCC 24843) PE=3 SV=2	Uncharacterized protein {ECO:0000313|EMBL:EMD37313.1} OS=Ceriporiopsis subvermispora (strain B) PE=4 SV=1	tRNA guanosine-2&apos;-O-methyltransferase [Dichomitus squalens LYAD-421 SS1]
EVM01G015800.1	--	--	--	--	--	--	Uncharacterized protein {ECO:0000313|EMBL:CDO68495.1} OS=Pycnoporus cinnabarinus (Cinnabar-red polypore) PE=4 SV=1	hypothetical protein DICSQDRAFT_165322 [Dichomitus squalens LYAD-421 SS1]
EVM11G001310.1	--	--	--	--	--	--	Uncharacterized protein {ECO:0000313|EMBL:EJF56784.1} OS=Dichomitus squalens (strain LYAD-421) PE=4 SV=1	hypothetical protein DICSQDRAFT_140912 [Dichomitus squalens LYAD-421 SS1]
EVM04G004210.1	--	--	--	--	--	--	Uncharacterized protein {ECO:0000313|EMBL:CDO74030.1} OS=Pycnoporus cinnabarinus (Cinnabar-red polypore) PE=4 SV=1	hypothetical protein DICSQDRAFT_83711 [Dichomitus squalens LYAD-421 SS1]
EVM00G003280.1	Biological Process: G1/S transition of mitotic cell cycle (GO:0000082); Biological Process: G2/M transition of mitotic cell cycle (GO:0000086); Molecular Function: ubiquitin-protein transferase activity (GO:0004842); Biological Process: meiotic nuclear division (GO:0007126); Cellular Component: nuclear matrix (GO:0016363); Biological Process: SCF-dependent proteasomal ubiquitin-dependent protein …	K03361|0|dsq:DICSQDRAFT_152179|WD40 repeat-like protein; K03361 F-box and WD-40 domain protein CDC4 (A)	[R]	General function prediction only	WD domain, G-beta repeat	Cell division control protein 4 GN=CDC4 OS=Candida albicans (Yeast) PE=3 SV=1	Uncharacterized protein {ECO:0000313|EMBL:CCL99623.1} OS=Fibroporia radiculosa (strain TFFH 294) PE=4 SV=1	WD40 repeat-like protein [Trametes versicolor FP-101664 SS1]
EVM02G010690.1	Cellular Component: membrane (GO:0016020);	K18637|0|dsq:DICSQDRAFT_171072|hypothetical protein; K18637 axial budding pattern protein 2 (A)	--	--	Putative Ig domain	Axial budding pattern protein 2 (Precursor) GN=AXL2 OS=Saccharomyces cerevisiae (strain ATCC 204508 / S288c) PE=1 SV=1	Uncharacterized protein {ECO:0000313|EMBL:EJF60632.1} OS=Dichomitus squalens (strain LYAD-421) PE=4 SV=1	hypothetical protein DICSQDRAFT_171072 [Dichomitus squalens LYAD-421 SS1]
EVM01G007740.1	Molecular Function: ketol-acid reductoisomerase activity (GO:0004455); Biological Process: branched-chain amino acid biosynthetic process (GO:0009082); Molecular Function: NADP binding (GO:0050661); Biological Process: oxidation-reduction process (GO:0055114);	--	--	--	Acetohydroxy acid isomeroreductase, catalytic domain	Ketol-acid reductoisomerase, mitochondrial (Precursor) GN=ilv-2 OS=Neurospora crassa (strain ATCC 24698 / 74-OR23-1A / CBS 708.71 / DSM PE=3 SV=2	Uncharacterized protein {ECO:0000313|EMBL:CCL99043.1} OS=Fibroporia radiculosa (strain TFFH 294) PE=4 SV=1	IlvN-domain-containing protein [Dichomitus squalens LYAD-421 SS1]
EVM01G006620.1	--	--	--	--	--	--	--	hypothetical protein DICSQDRAFT_123258 [Dichomitus squalens LYAD-421 SS1]
EVM00G012920.1	Molecular Function: serine-type peptidase activity (GO:0008236);	K01279|0|dsq:DICSQDRAFT_91417|family S53 protease; K01279 tripeptidyl-peptidase I [EC:3.4.14.9] (A)	--	--	Pro-kumamolisin, activation domain	Tripeptidyl-peptidase sed3 (Precursor) GN=sed3 OS=Neosartorya fumigata (strain ATCC MYA-4609 / Af293 / CBS 101355 / FGSC PE=1 SV=1	Family S53 protease {ECO:0000313|EMBL:EJF58006.1} OS=Dichomitus squalens (strain LYAD-421) PE=4 SV=1	family S53 protease [Dichomitus squalens LYAD-421 SS1]
EVM03G009030.1	--	--	--	--	Transposase family tnp2	--	Uncharacterized protein {ECO:0000313|EMBL:KDQ30229.1} OS=Pleurotus ostreatus PC15 PE=4 SV=1	hypothetical protein M413DRAFT_80003, partial [Hebeloma cylindrosporum h7]
EVM07G008450.1	Molecular Function: FMN binding (GO:0010181); Molecular Function: oxidoreductase activity (GO:0016491); Biological Process: oxidation-reduction process (GO:0055114);	--	[CR]	--	NADH:flavin oxidoreductase / NADH oxidase family	NADPH dehydrogenase 3 GN=OYE3 OS=Saccharomyces cerevisiae (strain ATCC 204508 / S288c) PE=1 SV=2	FMN-linked oxidoreductase {ECO:0000313|EMBL:EJF61469.1} OS=Dichomitus squalens (strain LYAD-421) PE=4 SV=1	FMN-linked oxidoreductase [Dichomitus squalens LYAD-421 SS1]
EVM08G003220.1	Biological Process: transport (GO:0006810); Cellular Component: integral component of membrane (GO:0016021);	--	[C]	Energy production and conversion	Mitochondrial carrier protein	--	Mitochondrial carrier {ECO:0000313|EMBL:EJF62038.1} OS=Dichomitus squalens (strain LYAD-421) PE=3 SV=1	mitochondrial carrier [Dichomitus squalens LYAD-421 SS1]
EVM00G020170.1	Molecular Function: oxidoreductase activity (GO:0016491); Molecular Function: metal ion binding (GO:0046872);	--	[Q]	Secondary metabolites biosynthesis, transport and catabolism	Cytochrome P450	O-methylsterigmatocystin oxidoreductase GN=ordA OS=Aspergillus flavus (strain ATCC 200026 / FGSC A1120 / NRRL 3357 / JCM PE=2 SV=1	Cytochrome P450 {ECO:0000313|EMBL:BAK09384.1} OS=Postia placenta PE=2 SV=1	cytochrome P450 [Dichomitus squalens LYAD-421 SS1]
EVM00G014560.1	--	--	--	--	Cerato-platanin	Heat-stable 19 kDa antigen (Precursor) GN=CSA OS=Coccidioides posadasii (strain RMSCC 757 / Silveira) PE=1 SV=1	Putative uncharacterized protein {ECO:0000313|EMBL:EGO21848.1} OS=Serpula lacrymans var. lacrymans (strain S7.9) PE=4 SV=1	hypothetical protein SERLADRAFT_397330 [Serpula lacrymans var. lacrymans S7.9]
EVM08G002420.1	Molecular Function: mannosyltransferase activity (GO:0000030); Biological Process: protein glycosylation (GO:0006486); Cellular Component: integral component of membrane (GO:0016021); Biological Process: mannosylation (GO:0097502);	K10967|0|dsq:DICSQDRAFT_85385|glycosyltransferase family 15 protein; K10967 alpha 1,2-mannosyltransferase [EC:2.4.1.-] (A)	[G]	Carbohydrate transport and metabolism	Glycolipid 2-alpha-mannosyltransferase	Glycolipid 2-alpha-mannosyltransferase 2 GN=MNT2 OS=Candida albicans (strain SC5314 / ATCC MYA-2876) PE=3 SV=3	Glycosyltransferase family 15 protein {ECO:0000313|EMBL:EJF61893.1} OS=Dichomitus squalens (strain LYAD-421) PE=4 SV=1	glycosyltransferase family 15 protein [Dichomitus squalens LYAD-421 SS1]
EVM08G002850.1	--	--	[Q]	Secondary metabolites biosynthesis, transport and catabolism	short chain dehydrogenase	Uncharacterized oxidoreductase C162.03 GN=SPCC162.03 OS=Schizosaccharomyces pombe (strain 972 / ATCC 24843) PE=3 SV=1	NAD(P)-binding protein {ECO:0000313|EMBL:EJF62021.1} OS=Dichomitus squalens (strain LYAD-421) PE=3 SV=1	NAD(P)-binding protein [Dichomitus squalens LYAD-421 SS1]
EVM06G000380.1	--	--	--	--	--	--	Uncharacterized protein {ECO:0000313|EMBL:EJF62416.1} (Fragment) OS=Dichomitus squalens (strain LYAD-421) PE=4 SV=1	hypothetical protein DICSQDRAFT_58770, partial [Dichomitus squalens LYAD-421 SS1]
EVM04G004450.1	Molecular Function: mRNA (N6-adenosine)-methyltransferase activity (GO:0001734); Molecular Function: nucleic acid binding (GO:0003676); Cellular Component: nucleolus (GO:0005730); Biological Process: meiotic nuclear division (GO:0007126); Cellular Component: MIS complex (GO:0036396); Biological Process: mRNA methylation (GO:0080009); Biological Process: negative regulation of pseudohyphal growth …	K05925|0|dsq:DICSQDRAFT_103275|MT-A70-domain-containing protein; K05925 mRNA (2'-O-methyladenosine-N6-)-methyltransferase [EC:2.1.1.62] (A)	[A]	RNA processing and modification	MT-A70	N6-adenosine-methyltransferase IME4 GN=IME4 OS=Saccharomyces cerevisiae (strain ATCC 204508 / S288c) PE=1 SV=1	Uncharacterized protein {ECO:0000313|EMBL:CCM03411.1} OS=Fibroporia radiculosa (strain TFFH 294) PE=4 SV=1	MT-A70-domain-containing protein [Dichomitus squalens LYAD-421 SS1]
EVM00G010110.1	Cellular Component: ubiquitin ligase complex (GO:0000151); Cellular Component: nucleus (GO:0005634); Cellular Component: cytosol (GO:0005829);	--	[S]	Function unknown	N-terminal glutamine amidase	--	Uncharacterized protein {ECO:0000313|EMBL:CDO74879.1} OS=Pycnoporus cinnabarinus (Cinnabar-red polypore) PE=4 SV=1	hypothetical protein DICSQDRAFT_135558 [Dichomitus squalens LYAD-421 SS1]
EVM10G001420.1	--	--	[R]	General function prediction only	WD domain, G-beta repeat	Vegetative incompatibility protein HET-E-1 GN=HET-E1 OS=Podospora anserina (Pleurage anserina) PE=3 SV=1	Predicted protein {ECO:0000313|EMBL:EDR01074.1} OS=Laccaria bicolor (strain S238N-H82 / ATCC MYA-4686) PE=4 SV=1	predicted protein [Laccaria bicolor S238N-H82]
EVM11G003160.1	--	--	--	--	--	--	Uncharacterized protein {ECO:0000313|EMBL:EJF59727.1} OS=Dichomitus squalens (strain LYAD-421) PE=4 SV=1	hypothetical protein DICSQDRAFT_128063 [Dichomitus squalens LYAD-421 SS1]
EVM02G010110.1	Molecular Function: hydrolase activity (GO:0016787);	--	[T]	Signal transduction mechanisms	Carboxylesterase family	Lipase 1 (Precursor) GN=LIP1 OS=Candida rugosa (Yeast) PE=1 SV=3	Carotenoid ester lipase {ECO:0000313|EMBL:EJF60605.1} OS=Dichomitus squalens (strain LYAD-421) PE=3 SV=1	carotenoid ester lipase precursor [Dichomitus squalens LYAD-421 SS1]
EVM03G007330.1	--	--	--	--	MIF4G domain	--	Uncharacterized protein {ECO:0000313|EMBL:EJF60971.1} OS=Dichomitus squalens (strain LYAD-421) PE=4 SV=1	hypothetical protein DICSQDRAFT_136930 [Dichomitus squalens LYAD-421 SS1]
EVM04G013060.1	Molecular Function: aldehyde oxidase activity (GO:0004031); Biological Process: oxidation-reduction process (GO:0055114);	--	--	--	Glyoxal oxidase N-terminus	--	Glyoxal oxidase {ECO:0000313|EMBL:EJF62141.1} OS=Dichomitus squalens (strain LYAD-421) PE=4 SV=1	glyoxal oxidase precursor [Dichomitus squalens LYAD-421 SS1]
EVM09G002440.1	Molecular Function: polygalacturonase activity (GO:0004650); Cellular Component: extracellular region (GO:0005576); Biological Process: carbohydrate metabolic process (GO:0005975); Biological Process: cell wall organization (GO:0071555);	--	--	--	Glycosyl hydrolases family 28	Probable endopolygalacturonase A (Precursor) GN=pgaA OS=Aspergillus parasiticus PE=2 SV=1	Endo-polygalacturonase PG1 {ECO:0000313|EMBL:EJF61789.1} OS=Dichomitus squalens (strain LYAD-421) PE=3 SV=1	endo-polygalacturonase PG1 [Trametes versicolor FP-101664 SS1]
EVM11G001400.1	--	--	--	--	--	--	Uncharacterized protein {ECO:0000313|EMBL:EJF59824.1} OS=Dichomitus squalens (strain LYAD-421) PE=4 SV=1	hypothetical protein DICSQDRAFT_156146 [Dichomitus squalens LYAD-421 SS1]
EVM02G003010.1	--	--	--	--	BTB/POZ domain	--	Uncharacterized protein {ECO:0000313|EMBL:EJF57230.1} OS=Dichomitus squalens (strain LYAD-421) PE=4 SV=1	hypothetical protein DICSQDRAFT_112052 [Dichomitus squalens LYAD-421 SS1]
EVM01G013050.1	Cellular Component: membrane (GO:0016020); Molecular Function: oxidoreductase activity (GO:0016491); Molecular Function: metal ion binding (GO:0046872);	--	[Q]	Secondary metabolites biosynthesis, transport and catabolism	Cytochrome P450	Ent-kaurene oxidase GN=CYP503A1 OS=Gibberella fujikuroi (Bakanae and foot rot disease fungus) PE=1 SV=1	Uncharacterized protein {ECO:0000313|EMBL:CDO73010.1} OS=Pycnoporus cinnabarinus (Cinnabar-red polypore) PE=3 SV=1	cytochrome P450 [Dichomitus squalens LYAD-421 SS1]
EVM08G004540.1	--	--	--	--	Asx homology domain	--	Uncharacterized protein {ECO:0000313|EMBL:EJF56938.1} OS=Dichomitus squalens (strain LYAD-421) PE=4 SV=1	hypothetical protein DICSQDRAFT_183509 [Dichomitus squalens LYAD-421 SS1]
EVM00G004950.1	--	--	--	--	Heterokaryon incompatibility protein (HET)	Vegetative incompatibility protein HET-E-1 GN=HET-E1 OS=Podospora anserina (Pleurage anserina) PE=3 SV=1	HET-domain-containing protein {ECO:0000313|EMBL:EJF59924.1} OS=Dichomitus squalens (strain LYAD-421) PE=4 SV=1	HET-domain-containing protein, partial [Dichomitus squalens LYAD-421 SS1]
EVM00G022110.1	--	--	--	--	--	--	--	hypothetical protein TRAVEDRAFT_30616 [Trametes versicolor FP-101664 SS1]
EVM02G012720.1	--	--	--	--	AAA ATPase domain	--	Uncharacterized protein {ECO:0000313|EMBL:EJF60625.1} OS=Dichomitus squalens (strain LYAD-421) PE=4 SV=1	hypothetical protein DICSQDRAFT_162000 [Dichomitus squalens LYAD-421 SS1]
EVM03G010480.1	--	--	--	--	--	--	Uncharacterized protein {ECO:0000313|EMBL:EJF55522.1} OS=Dichomitus squalens (strain LYAD-421) PE=4 SV=1	hypothetical protein DICSQDRAFT_184272 [Dichomitus squalens LYAD-421 SS1]
EVM08G004830.1	Molecular Function: binding (GO:0005488);	--	[R]	General function prediction only	Reverse transcriptase (RNA-dependent DNA polymerase)	Transposon Tf2-8 polyprotein GN=Tf2-8 OS=Schizosaccharomyces pombe (strain 972 / ATCC 24843) PE=3 SV=1	Uncharacterized protein {ECO:0000313|EMBL:CDO76040.1} OS=Pycnoporus cinnabarinus (Cinnabar-red polypore) PE=4 SV=1	hypothetical protein BN946_scf184891.g3 [Trametes cinnabarina]
EVM06G003320.1	--	--	--	--	GDSL-like Lipase/Acylhydrolase	--	Uncharacterized protein {ECO:0000313|EMBL:EJF60654.1} OS=Dichomitus squalens (strain LYAD-421) PE=4 SV=1	hypothetical protein DICSQDRAFT_170807 [Dichomitus squalens LYAD-421 SS1]
EVM00G019150.1	Molecular Function: kinase activity (GO:0016301);	--	[T]	Signal transduction mechanisms	Protein kinase domain	Negative regulator of sexual conjugation and meiosis GN=ran1 OS=Schizosaccharomyces pombe (strain 972 / ATCC 24843) PE=1 SV=2	Uncharacterized protein {ECO:0000313|EMBL:CDO70626.1} OS=Pycnoporus cinnabarinus (Cinnabar-red polypore) PE=3 SV=1	kinase-like protein [Trametes versicolor FP-101664 SS1]
EVM01G004860.1	--	--	--	--	BTG family	--	Uncharacterized protein {ECO:0000313|EMBL:CDO70278.1} OS=Pycnoporus cinnabarinus (Cinnabar-red polypore) PE=4 SV=1	hypothetical protein DICSQDRAFT_75188 [Dichomitus squalens LYAD-421 SS1]
EVM03G002580.1	--	--	--	--	--	--	Uncharacterized protein {ECO:0000313|EMBL:KDQ62099.1} OS=Jaapia argillacea MUCL 33604 PE=4 SV=1	hypothetical protein DICSQDRAFT_160506 [Dichomitus squalens LYAD-421 SS1]
EVM05G003760.1	--	--	[S]	Function unknown	BSD domain	--	Uncharacterized protein {ECO:0000313|EMBL:CDO69313.1} OS=Pycnoporus cinnabarinus (Cinnabar-red polypore) PE=4 SV=1	hypothetical protein DICSQDRAFT_132646 [Dichomitus squalens LYAD-421 SS1]
EVM04G006900.1	Cellular Component: Golgi apparatus (GO:0005794); Biological Process: transport (GO:0006810); Cellular Component: integral component of membrane (GO:0016021); Molecular Function: transferase activity (GO:0016740); Cellular Component: bounding membrane of organelle (GO:0098588);	--	--	--	--	Inositol phosphoceramide mannosyltransferase 1 GN=imt1 OS=Schizosaccharomyces pombe (strain 972 / ATCC 24843) PE=3 SV=2	Uncharacterized protein {ECO:0000313|EMBL:EJF61182.1} OS=Dichomitus squalens (strain LYAD-421) PE=4 SV=1	hypothetical protein DICSQDRAFT_106213 [Dichomitus squalens LYAD-421 SS1]
EVM04G002340.1	Cellular Component: mitochondrion (GO:0005739); Biological Process: proteolysis (GO:0006508); Molecular Function: hydrolase activity (GO:0016787); Cellular Component: membrane part (GO:0044425); Molecular Function: metal ion binding (GO:0046872);	K18573|0|dsq:DICSQDRAFT_154298|hypothetical protein; K18573 intermediate cleaving peptidase 55 [EC:3.4.11.26] (A)	[E]	Amino acid transport and metabolism	Metallopeptidase family M24	Intermediate cleaving peptidase 55 GN=ICP55 OS=Saccharomyces cerevisiae (strain ATCC 204508 / S288c) PE=1 SV=1	Uncharacterized protein {ECO:0000313|EMBL:EPS95892.1} OS=Fomitopsis pinicola (strain FP-58527) PE=4 SV=1	hypothetical protein DICSQDRAFT_154298 [Dichomitus squalens LYAD-421 SS1]
EVM05G003960.1	--	--	--	--	RPEL repeat	--	Uncharacterized protein {ECO:0000313|EMBL:ETW81041.1} OS=Heterobasidion irregulare TC 32-1 PE=4 SV=1	hypothetical protein TRAVEDRAFT_141711 [Trametes versicolor FP-101664 SS1]
EVM02G001390.1	Molecular Function: oxidoreductase activity (GO:0016491); Biological Process: oxidation-reduction process (GO:0055114);	K00059|2.18747e-118|dsq:DICSQDRAFT_175061|short chain dehydrogenase/ reductase; K00059 3-oxoacyl-[acyl-carrier protein] reductase [EC:1.1.1.100] (A)	[R]	General function prediction only	Enoyl-(Acyl carrier protein) reductase	Versicolorin reductase GN=stcU OS=Emericella nidulans (strain FGSC A4 / ATCC 38163 / CBS 112.46 / NRRL PE=3 SV=2	Uncharacterized protein {ECO:0000313|EMBL:CDO69675.1} OS=Pycnoporus cinnabarinus (Cinnabar-red polypore) PE=4 SV=1	hypothetical protein BN946_scf184851.g63 [Trametes cinnabarina]
EVM04G007230.1	Cellular Component: nucleosome (GO:0000786); Molecular Function: DNA binding (GO:0003677); Cellular Component: nucleus (GO:0005634); Molecular Function: protein heterodimerization activity (GO:0046982);	--	[B]	Chromatin structure and dynamics	Core histone H2A/H2B/H3/H4	Histone H3 GN=HHT1 OS=Penicillium funiculosum (Fruitlet core rot fungus) PE=3 SV=2	Histone-fold-containing protein {ECO:0000313|EMBL:EJF61212.1} OS=Dichomitus squalens (strain LYAD-421) PE=4 SV=1	histone-fold-containing protein [Trametes versicolor FP-101664 SS1]
EVM03G010510.1	Molecular Function: binding (GO:0005488);	--	--	--	--	--	Transposase-like protein {ECO:0000313|EMBL:ESK84725.1} OS=Moniliophthora roreri (strain MCA 2997) PE=4 SV=1	hypothetical protein M378DRAFT_201131 [Amanita muscaria Koide BX008]
EVM09G007710.1	Molecular Function: oxidoreductase activity (GO:0016491);	--	--	--	FAD binding domain	Bifunctional solanapyrone synthase (Precursor) GN=sol5 OS=Alternaria solani PE=1 SV=1	FAD dependent oxidoreductase {ECO:0000313|EMBL:EJF59882.1} OS=Dichomitus squalens (strain LYAD-421) PE=4 SV=1	FAD dependent oxidoreductase [Dichomitus squalens LYAD-421 SS1]
EVM04G002460.1	--	--	--	--	TFIIS helical bundle-like domain	Cleavage and polyadenylation factor complex subunit C74.02c GN=SPCC74.02c OS=Schizosaccharomyces pombe (strain 972 / ATCC 24843) PE=1 SV=1	Uncharacterized protein {ECO:0000313|EMBL:CDO74191.1} OS=Pycnoporus cinnabarinus (Cinnabar-red polypore) PE=4 SV=1	hypothetical protein DICSQDRAFT_154288 [Dichomitus squalens LYAD-421 SS1]
EVM05G009240.1	Cellular Component: intracellular (GO:0005622); Molecular Function: zinc ion binding (GO:0008270); Biological Process: intracellular signal transduction (GO:0035556);	--	--	--	--	--	Uncharacterized protein {ECO:0000313|EMBL:EKM54604.1} OS=Phanerochaete carnosa (strain HHB-10118-sp) PE=4 SV=1	RhoGAP-domain-containing protein [Dichomitus squalens LYAD-421 SS1]
EVM08G000160.1	--	--	--	--	--	--	Uncharacterized protein {ECO:0000313|EMBL:CDO78081.1} OS=Pycnoporus cinnabarinus (Cinnabar-red polypore) PE=4 SV=1	hypothetical protein BN946_scf184702.g2 [Trametes cinnabarina]
EVM07G008990.1	Biological Process: response to oxidative stress (GO:0006979); Molecular Function: peptide-methionine (S)-S-oxide reductase activity (GO:0008113); Biological Process: protein repair (GO:0030091); Biological Process: oxidation-reduction process (GO:0055114);	K07304|2.99553e-119|dsq:DICSQDRAFT_170172|peptide methionine sulfoxide reductase; K07304 peptide-methionine (S)-S-oxide reductase [EC:1.8.4.11] (A)	[O]	Posttranslational modification, protein turnover, chaperones	Peptide methionine sulfoxide reductase	Probable peptide methionine sulfoxide reductase GN=mxr1 OS=Schizosaccharomyces pombe (strain 972 / ATCC 24843) PE=3 SV=2	Peptide methionine sulfoxide reductase {ECO:0000313|EMBL:EJF61417.1} OS=Dichomitus squalens (strain LYAD-421) PE=3 SV=1	peptide methionine sulfoxide reductase [Dichomitus squalens LYAD-421 SS1]
EVM07G000020.1	--	--	--	--	--	--	Uncharacterized protein {ECO:0000313|EMBL:EJF60248.1} OS=Dichomitus squalens (strain LYAD-421) PE=4 SV=1	hypothetical protein DICSQDRAFT_63339 [Dichomitus squalens LYAD-421 SS1]
EVM11G000240.1	--	--	--	--	F-box-like	--	Uncharacterized protein {ECO:0000313|EMBL:EJF58373.1} OS=Dichomitus squalens (strain LYAD-421) PE=4 SV=1	hypothetical protein DICSQDRAFT_173051 [Dichomitus squalens LYAD-421 SS1]
EVM02G010190.1	--	--	[T]	Signal transduction mechanisms	Carboxylesterase family	Lipase 4 (Precursor) GN=LIP4 OS=Candida rugosa (Yeast) PE=3 SV=1	Uncharacterized protein {ECO:0000313|EMBL:CDO75771.1} OS=Pycnoporus cinnabarinus (Cinnabar-red polypore) PE=3 SV=1	carotenoid ester lipase precursor [Trametes versicolor FP-101664 SS1]
EVM01G018820.1	--	--	[GQ]	--	Oxidoreductase family, NAD-binding Rossmann fold	Uncharacterized oxidoreductase C115.03 OS=Schizosaccharomyces pombe (strain 972 / ATCC 24843) PE=3 SV=1	Uncharacterized protein {ECO:0000313|EMBL:ETW79529.1} OS=Heterobasidion irregulare TC 32-1 PE=4 SV=1	NAD(P)-binding protein [Dichomitus squalens LYAD-421 SS1]
EVM04G006910.1	Molecular Function: zinc ion binding (GO:0008270); Molecular Function: oxidoreductase activity (GO:0016491); Biological Process: oxidation-reduction process (GO:0055114);	K05351|0|dsq:DICSQDRAFT_86636|xylitol dehydrogenase; K05351 D-xylulose reductase [EC:1.1.1.9] (A)	[Q]	Secondary metabolites biosynthesis, transport and catabolism	Alcohol dehydrogenase GroES-like domain	Probable D-xylulose reductase A GN=xdhA OS=Aspergillus clavatus (strain ATCC 1007 / CBS 513.65 / DSM 816 / NCTC PE=3 SV=2	Xylitol dehydrogenase {ECO:0000313|EMBL:EJF61183.1} OS=Dichomitus squalens (strain LYAD-421) PE=4 SV=1	xylitol dehydrogenase [Dichomitus squalens LYAD-421 SS1]
EVM01G014020.1	--	--	--	--	--	--	Uncharacterized protein {ECO:0000313|EMBL:CDO74412.1} OS=Pycnoporus cinnabarinus (Cinnabar-red polypore) PE=4 SV=1	hypothetical protein DICSQDRAFT_176995 [Dichomitus squalens LYAD-421 SS1]
EVM09G001170.1	Biological Process: nucleobase-containing compound metabolic process (GO:0006139);	--	[R]	General function prediction only	3'-5' exonuclease	--	Ribonuclease H-like protein {ECO:0000313|EMBL:EJF59660.1} OS=Dichomitus squalens (strain LYAD-421) PE=4 SV=1	ribonuclease H-like protein [Dichomitus squalens LYAD-421 SS1]
EVM02G004000.1	--	--	--	--	BTB/POZ domain	--	Uncharacterized protein {ECO:0000313|EMBL:EJF57239.1} (Fragment) OS=Dichomitus squalens (strain LYAD-421) PE=4 SV=1	hypothetical protein DICSQDRAFT_16171, partial [Dichomitus squalens LYAD-421 SS1]
EVM0G000970.1	--	--	--	--	--	--	Uncharacterized protein {ECO:0000313|EMBL:EJF55522.1} OS=Dichomitus squalens (strain LYAD-421) PE=4 SV=1	hypothetical protein DICSQDRAFT_184272 [Dichomitus squalens LYAD-421 SS1]
EVM01G020340.1	Biological Process: primary metabolic process (GO:0044238); Biological Process: cellular biosynthetic process (GO:0044249); Biological Process: carbohydrate derivative biosynthetic process (GO:1901137);	K01809|6.22401e-147|dsq:DICSQDRAFT_52192|mannose-6-phosphate isomerase; K01809 mannose-6-phosphate isomerase [EC:5.3.1.8] (A)	[G]	Carbohydrate transport and metabolism	Phosphomannose isomerase type I	Mannose-6-phosphate isomerase GN=PMI1 OS=Candida albicans (strain SC5314 / ATCC MYA-2876) PE=1 SV=2	Uncharacterized protein {ECO:0000313|EMBL:CDO75789.1} OS=Pycnoporus cinnabarinus (Cinnabar-red polypore) PE=3 SV=1	mannose-6-phosphate isomerase [Dichomitus squalens LYAD-421 SS1]
EVM05G002320.1	Biological Process: proteolysis (GO:0006508); Molecular Function: metallopeptidase activity (GO:0008237); Molecular Function: zinc ion binding (GO:0008270);	K13721|0|dsq:DICSQDRAFT_182679|hypothetical protein; K13721 aminopeptidase 2 [EC:3.4.11.-] (A)	[EO]	--	Peptidase family M1	Alanine/arginine aminopeptidase GN=AAP1 OS=Saccharomyces cerevisiae (strain ATCC 204508 / S288c) PE=1 SV=2	Uncharacterized protein {ECO:0000313|EMBL:EJF58189.1} OS=Dichomitus squalens (strain LYAD-421) PE=4 SV=1	hypothetical protein DICSQDRAFT_182679 [Dichomitus squalens LYAD-421 SS1]
EVM0G000430.1	--	--	--	--	DDE superfamily endonuclease	--	Uncharacterized protein {ECO:0000313|EMBL:EJF59041.1} OS=Dichomitus squalens (strain LYAD-421) PE=4 SV=1	hypothetical protein DICSQDRAFT_65812 [Dichomitus squalens LYAD-421 SS1]
EVM02G005670.1	--	K10661|0|dsq:DICSQDRAFT_81480|hypothetical protein; K10661 E3 ubiquitin-protein ligase MARCH6 [EC:6.3.2.19] (A)	[A]	RNA processing and modification	RING-variant domain	ERAD-associated E3 ubiquitin-protein ligase doa10 GN=doa10 OS=Schizosaccharomyces pombe (strain 972 / ATCC 24843) PE=1 SV=1	Uncharacterized protein {ECO:0000313|EMBL:CDO76301.1} OS=Pycnoporus cinnabarinus (Cinnabar-red polypore) PE=4 SV=1	hypothetical protein DICSQDRAFT_81480 [Dichomitus squalens LYAD-421 SS1]
EVM05G007880.1	Biological Process: autophagosome assembly (GO:0000045); Biological Process: mitophagy (GO:0000422); Cellular Component: nucleus (GO:0005634); Cellular Component: cytosol (GO:0005829); Biological Process: C-terminal protein lipidation (GO:0006501); Biological Process: protein targeting to membrane (GO:0006612); Cellular Component: membrane (GO:0016020); Molecular Function: oxidoreductase activity…	K08343|0|dsq:DICSQDRAFT_133041|hypothetical protein; K08343 ubiquitin-like-conjugating enzyme ATG3 [EC:6.3.2.19] (A)	[R]	General function prediction only	Autophagocytosis associated protein (Atg3), N-terminal domain	Autophagy-related protein 3 GN=ATG3 OS=Cryptococcus neoformans var. neoformans serotype D (strain JEC21 / PE=3 SV=1	Autophagy-related protein 3 {ECO:0000256|RuleBase:RU004405} OS=Fomitopsis pinicola (strain FP-58527) PE=3 SV=1	hypothetical protein DICSQDRAFT_133041 [Dichomitus squalens LYAD-421 SS1]
EVM05G009160.1	Cellular Component: nuclear chromosome (GO:0000228); Molecular Function: peptidase activity (GO:0008233);	K06670|0|dsq:DICSQDRAFT_178057|hypothetical protein; K06670 cohesin complex subunit SCC1 (A)	[D]	Cell cycle control, cell division, chromosome partitioning	N terminus of Rad21 / Rec8 like protein	Cohesin subunit rad21 GN=rad21 OS=Schizosaccharomyces pombe (strain 972 / ATCC 24843) PE=1 SV=1	Uncharacterized protein {ECO:0000313|EMBL:CDO75674.1} OS=Pycnoporus cinnabarinus (Cinnabar-red polypore) PE=4 SV=1	hypothetical protein DICSQDRAFT_178057 [Dichomitus squalens LYAD-421 SS1]
EVM00G013470.1	--	--	--	--	--	--	--	hypothetical protein TRAVEDRAFT_123610 [Trametes versicolor FP-101664 SS1]
EVM01G018570.1	--	--	--	--	--	Bouquet formation protein 4 GN=bqt4 OS=Schizosaccharomyces pombe (strain 972 / ATCC 24843) PE=1 SV=2	Uncharacterized protein {ECO:0000313|EMBL:CDO68950.1} OS=Pycnoporus cinnabarinus (Cinnabar-red polypore) PE=4 SV=1	hypothetical protein DICSQDRAFT_100402 [Dichomitus squalens LYAD-421 SS1]
EVM07G006700.1	--	--	--	--	--	--	Uncharacterized protein {ECO:0000313|EMBL:EJF60158.1} OS=Dichomitus squalens (strain LYAD-421) PE=4 SV=1	hypothetical protein DICSQDRAFT_107857 [Dichomitus squalens LYAD-421 SS1]
EVM06G008630.1	--	--	--	--	--	--	Uncharacterized protein {ECO:0000313|EMBL:EJF57590.1} OS=Dichomitus squalens (strain LYAD-421) PE=4 SV=1	hypothetical protein DICSQDRAFT_140265 [Dichomitus squalens LYAD-421 SS1]
EVM00G005690.1	--	--	--	--	Potential Monad-binding region of RPAP3	--	Uncharacterized protein {ECO:0000313|EMBL:CDO75142.1} OS=Pycnoporus cinnabarinus (Cinnabar-red polypore) PE=4 SV=1	TPR-like protein [Dichomitus squalens LYAD-421 SS1]
EVM00G011460.1	--	--	--	--	NmrA-like family	--	Uncharacterized protein {ECO:0000313|EMBL:CDO71860.1} OS=Pycnoporus cinnabarinus (Cinnabar-red polypore) PE=4 SV=1	NAD-P-binding protein [Trametes versicolor FP-101664 SS1]
EVM00G023110.1	--	--	[I]	Lipid transport and metabolism	Lipase (class 3)	Lipase (Precursor) OS=Rhizopus oryzae (Mucormycosis agent) PE=1 SV=1	Uncharacterized protein {ECO:0000313|EMBL:EMD31090.1} OS=Ceriporiopsis subvermispora (strain B) PE=4 SV=1	alpha/beta-hydrolase [Dichomitus squalens LYAD-421 SS1]
EVM0G000750.1	--	--	--	--	--	--	--	hypothetical protein DICSQDRAFT_178383 [Dichomitus squalens LYAD-421 SS1]
EVM02G012810.1	--	--	--	--	--	--	Uncharacterized protein {ECO:0000313|EMBL:EJF55578.1} OS=Dichomitus squalens (strain LYAD-421) PE=4 SV=1	hypothetical protein DICSQDRAFT_175731 [Dichomitus squalens LYAD-421 SS1]
EVM04G007780.1	Cellular Component: endoplasmic reticulum (GO:0005783); Molecular Function: methyltransferase activity (GO:0008168); Biological Process: methylation (GO:0032259); Cellular Component: membrane part (GO:0044425);	--	--	--	--	Uncharacterized protein C458.02c GN=SPAC458.02c OS=Schizosaccharomyces pombe (strain 972 / ATCC 24843) PE=1 SV=1	Uncharacterized protein {ECO:0000313|EMBL:CDO75614.1} OS=Pycnoporus cinnabarinus (Cinnabar-red polypore) PE=4 SV=1	hypothetical protein BN946_scf184858.g54 [Trametes cinnabarina]
EVM01G014490.1	--	--	--	--	--	--	Whole genome shotgun sequence assembly, scaffold_132, strain Mel28 {ECO:0000313|EMBL:CAZ80393.1} OS=Tuber melanosporum (strain Mel28) PE=4 SV=1	hypothetical protein PILCRDRAFT_828701 [Piloderma croceum F 1598]
EVM07G003680.1	Molecular Function: RNA binding (GO:0003723); Molecular Function: structural constituent of ribosome (GO:0003735); Cellular Component: ribosome (GO:0005840); Biological Process: translation (GO:0006412);	--	[J]	Translation, ribosomal structure and biogenesis	Ribosomal protein S19	37S ribosomal protein S19, mitochondrial GN=RSM19 OS=Saccharomyces cerevisiae (strain ATCC 204508 / S288c) PE=1 SV=1	Mitochondrial 30S ribosomal protein S19 {ECO:0000313|EMBL:EJF59201.1} OS=Dichomitus squalens (strain LYAD-421) PE=3 SV=1	mitochondrial 30S ribosomal protein S19 [Dichomitus squalens LYAD-421 SS1]
EVM01G020240.1	Molecular Function: RNA binding (GO:0003723); Biological Process: tRNA modification (GO:0006400);	K06963|8.01828e-164|dsq:DICSQDRAFT_99768|hypothetical protein; K06963 tRNA acetyltransferase TAN1 (A)	[R]	General function prediction only	THUMP domain	Uncharacterized protein C25H2.10c GN=SPBC25H2.10c OS=Schizosaccharomyces pombe (strain 972 / ATCC 24843) PE=3 SV=2	Uncharacterized protein {ECO:0000313|EMBL:EMD31359.1} OS=Ceriporiopsis subvermispora (strain B) PE=4 SV=1	hypothetical protein DICSQDRAFT_99768 [Dichomitus squalens LYAD-421 SS1]
EVM06G001310.1	Molecular Function: binding (GO:0005488); Molecular Function: oxidoreductase activity (GO:0016491);	--	[Q]	Secondary metabolites biosynthesis, transport and catabolism	Cytochrome P450	O-methylsterigmatocystin oxidoreductase GN=ordA OS=Aspergillus flavus (strain ATCC 200026 / FGSC A1120 / NRRL 3357 / JCM PE=2 SV=1	Cytochrome P450 98A3 {ECO:0000313|EMBL:EJF59323.1} OS=Dichomitus squalens (strain LYAD-421) PE=3 SV=1	cytochrome P450 98A3 [Dichomitus squalens LYAD-421 SS1]
EVM01G014300.1	--	--	--	--	Transposase family tnp2	--	Uncharacterized protein {ECO:0000313|EMBL:CDO75322.1} OS=Pycnoporus cinnabarinus (Cinnabar-red polypore) PE=4 SV=1	hypothetical protein BN946_scf184517.g5 [Trametes cinnabarina]
EVM11G004170.1	--	--	--	--	--	--	Uncharacterized protein {ECO:0000313|EMBL:EJF59524.1} OS=Dichomitus squalens (strain LYAD-421) PE=4 SV=1	hypothetical protein DICSQDRAFT_181872 [Dichomitus squalens LYAD-421 SS1]
EVM11G005680.1	--	--	--	--	--	--	Uncharacterized protein {ECO:0000313|EMBL:EPQ51994.1} OS=Gloeophyllum trabeum (strain ATCC 11539 / FP-39264 / Madison 617) PE=4 SV=1	hypothetical protein GLOTRDRAFT_140473 [Gloeophyllum trabeum ATCC 11539]
EVM04G013040.1	--	--	--	--	--	--	Uncharacterized protein {ECO:0000313|EMBL:EJF62144.1} OS=Dichomitus squalens (strain LYAD-421) PE=4 SV=1	hypothetical protein DICSQDRAFT_104355 [Dichomitus squalens LYAD-421 SS1]
EVM11G000220.1	--	--	--	--	--	--	Uncharacterized protein {ECO:0000313|EMBL:EJF61164.1} OS=Dichomitus squalens (strain LYAD-421) PE=4 SV=1	hypothetical protein DICSQDRAFT_170297 [Dichomitus squalens LYAD-421 SS1]
EVM06G005990.1	--	--	--	--	--	--	Uncharacterized protein {ECO:0000313|EMBL:EJF60689.1} OS=Dichomitus squalens (strain LYAD-421) PE=4 SV=1	hypothetical protein DICSQDRAFT_137230 [Dichomitus squalens LYAD-421 SS1]
EVM01G009870.1	Cellular Component: integral component of membrane (GO:0016021);	--	--	--	--	Uncharacterized protein tam7 GN=tam7 OS=Schizosaccharomyces pombe (strain 972 / ATCC 24843) PE=2 SV=1	Uncharacterized protein {ECO:0000313|EMBL:EPT04002.1} OS=Fomitopsis pinicola (strain FP-58527) PE=4 SV=1	hypothetical protein DICSQDRAFT_142536 [Dichomitus squalens LYAD-421 SS1]
EVM02G014240.1	Molecular Function: RNA polymerase II transcription factor activity, sequence-specific DNA binding (GO:0000981); Molecular Function: DNA binding (GO:0003677); Cellular Component: nucleus (GO:0005634); Biological Process: regulation of transcription from RNA polymerase II promoter (GO:0006357); Molecular Function: zinc ion binding (GO:0008270);	--	--	--	Fungal specific transcription factor domain	Transcriptional activator protein acu-15 GN=acu-15 OS=Neurospora crassa (strain ATCC 24698 / 74-OR23-1A / CBS 708.71 / DSM PE=1 SV=2	Uncharacterized protein {ECO:0000313|EMBL:EJF59336.1} OS=Dichomitus squalens (strain LYAD-421) PE=4 SV=1	hypothetical protein DICSQDRAFT_65175 [Dichomitus squalens LYAD-421 SS1]
EVM01G002790.1	Cellular Component: nucleus (GO:0005634); Biological Process: regulation of transcription, DNA-templated (GO:0006355); Biological Process: histone exchange (GO:0043486);	K11664|7.87208e-72|dsq:DICSQDRAFT_109720|hypothetical protein; K11664 vacuolar protein sorting-associated protein 72 (A)	--	--	YL1 nuclear protein C-terminal domain	--	Uncharacterized protein {ECO:0000313|EMBL:EJF58834.1} OS=Dichomitus squalens (strain LYAD-421) PE=4 SV=1	hypothetical protein DICSQDRAFT_109720 [Dichomitus squalens LYAD-421 SS1]
EVM0G000990.1	--	--	--	--	--	--	Uncharacterized protein {ECO:0000313|EMBL:CDO71245.1} OS=Pycnoporus cinnabarinus (Cinnabar-red polypore) PE=4 SV=1	hypothetical protein BN946_scf184908.g2 [Trametes cinnabarina]
EVM06G004420.1	--	--	--	--	--	--	Uncharacterized protein {ECO:0000313|EMBL:EJF58330.1} OS=Dichomitus squalens (strain LYAD-421) PE=4 SV=1	hypothetical protein DICSQDRAFT_139421 [Dichomitus squalens LYAD-421 SS1]
EVM08G007750.1	Molecular Function: oxidoreductase activity (GO:0016491); Biological Process: oxidation-reduction process (GO:0055114); Molecular Function: FAD binding (GO:0071949);	K00480|0|dsq:DICSQDRAFT_113156|FAD/NAD(P)-binding domain-containing protein; K00480 salicylate hydroxylase [EC:1.14.13.1] (A)	[CR]	--	FAD binding domain	--	FAD/NAD(P)-binding domain-containing protein {ECO:0000313|EMBL:EJF56386.1} OS=Dichomitus squalens (strain LYAD-421) PE=4 SV=1	FAD/NAD(P)-binding domain-containing protein [Dichomitus squalens LYAD-421 SS1]
EVM00G014860.1	Molecular Function: monooxygenase activity (GO:0004497); Molecular Function: iron ion binding (GO:0005506); Cellular Component: integral component of membrane (GO:0016021); Molecular Function: oxidoreductase activity, acting on paired donors, with incorporation or reduction of molecular oxygen (GO:0016705); Molecular Function: heme binding (GO:0020037); Biological Process: oxidation-reduction pro…	--	[Q]	Secondary metabolites biosynthesis, transport and catabolism	Cytochrome P450	O-methylsterigmatocystin oxidoreductase GN=ordA OS=Aspergillus parasiticus PE=1 SV=1	Cytochrome P450 {ECO:0000313|EMBL:EIW51642.1} OS=Trametes versicolor (strain FP-101664) PE=3 SV=1	cytochrome P450 [Dichomitus squalens LYAD-421 SS1]
EVM00G009000.1	Biological Process: transport (GO:0006810); Cellular Component: membrane (GO:0016020); Molecular Function: transmembrane transporter activity (GO:0022857);	--	[G]	Carbohydrate transport and metabolism	Sugar (and other) transporter	Probable metabolite transport protein YBR241C GN=YBR241C OS=Saccharomyces cerevisiae (strain ATCC 204508 / S288c) PE=1 SV=1	Uncharacterized protein {ECO:0000313|EMBL:CDO69032.1} OS=Pycnoporus cinnabarinus (Cinnabar-red polypore) PE=3 SV=1	general substrate transporter [Dichomitus squalens LYAD-421 SS1]
EVM00G011400.1	Cellular Component: integral component of membrane (GO:0016021);	--	--	--	Peptidase M50B-like	--	Uncharacterized protein {ECO:0000313|EMBL:EPT00085.1} OS=Fomitopsis pinicola (strain FP-58527) PE=4 SV=1	hypothetical protein DICSQDRAFT_154520 [Dichomitus squalens LYAD-421 SS1]
EVM00G002880.1	--	--	--	--	--	--	Uncharacterized protein {ECO:0000313|EMBL:EIW51425.1} OS=Trametes versicolor (strain FP-101664) PE=4 SV=1	hypothetical protein TRAVEDRAFT_47609 [Trametes versicolor FP-101664 SS1]
EVM00G011580.1	--	--	--	--	Cerato-platanin	Heat-stable 19 kDa antigen (Precursor) GN=CSA OS=Coccidioides posadasii (strain RMSCC 757 / Silveira) PE=1 SV=1	Putative uncharacterized protein {ECO:0000313|EMBL:EGO21848.1} OS=Serpula lacrymans var. lacrymans (strain S7.9) PE=4 SV=1	hypothetical protein SERLADRAFT_397330 [Serpula lacrymans var. lacrymans S7.9]
EVM00G006640.1	Molecular Function: DNA-(apurinic or apyrimidinic site) lyase activity (GO:0003906); Biological Process: DNA repair (GO:0006281); Molecular Function: metal ion binding (GO:0046872); Biological Process: nucleic acid phosphodiester bond hydrolysis (GO:0090305);	--	[L]	Replication, recombination and repair	Endonuclease/Exonuclease/phosphatase family	DNA-(apurinic or apyrimidinic site) lyase 2 GN=apn2 OS=Schizosaccharomyces pombe (strain 972 / ATCC 24843) PE=1 SV=1	Uncharacterized protein {ECO:0000313|EMBL:EPT06055.1} OS=Fomitopsis pinicola (strain FP-58527) PE=4 SV=1	hypothetical protein DICSQDRAFT_77688 [Dichomitus squalens LYAD-421 SS1]
EVM02G007240.1	Molecular Function: transferase activity (GO:0016740);	K00830|0|dsq:DICSQDRAFT_144832|PLP-dependent transferase; K00830 alanine-glyoxylate transaminase / serine-glyoxylate transaminase / serine-pyruvate transaminase [EC:2.6.1.44 2.6.1.45 2.6.1.51] (A)	[R]	General function prediction only	Aminotransferase class-V	Alanine--glyoxylate aminotransferase 1 GN=AGX1 OS=Saccharomyces cerevisiae (strain ATCC 204508 / S288c) PE=1 SV=1	Uncharacterized protein {ECO:0000313|EMBL:EMD38885.1} OS=Ceriporiopsis subvermispora (strain B) PE=3 SV=1	PLP-dependent transferase [Dichomitus squalens LYAD-421 SS1]
EVM10G005840.1	Molecular Function: chitinase activity (GO:0004568); Cellular Component: extracellular region (GO:0005576); Biological Process: carbohydrate metabolic process (GO:0005975); Biological Process: chitin catabolic process (GO:0006032); Molecular Function: carbohydrate binding (GO:0030246);	K01183|1.06282e-28|gtr:GLOTRDRAFT_81165|hypothetical protein; K01183 chitinase [EC:3.2.1.14] (A)	[G]	Carbohydrate transport and metabolism	Glycosyl hydrolases family 18	Endochitinase 1 (Precursor) GN=CTS1 OS=Coccidioides immitis (strain RS) PE=3 SV=1	Glycoside Hydrolase Family 18 / Carbohydrate-Binding Module Family 5 protein {ECO:0000313|EMBL:CDO69060.1} OS=Pycnoporus cinnabarinus (Cinnabar-red polypore) PE=3 SV=1	Glycoside Hydrolase Family 18 / Carbohydrate-Binding Module Family 5 protein [Trametes cinnabarina]
EVM10G006290.1	--	--	--	--	--	--	Uncharacterized protein {ECO:0000313|EMBL:CDO77393.1} OS=Pycnoporus cinnabarinus (Cinnabar-red polypore) PE=4 SV=1	hypothetical protein DICSQDRAFT_152885 [Dichomitus squalens LYAD-421 SS1]
EVM00G018520.1	Molecular Function: adenosylhomocysteinase activity (GO:0004013); Cellular Component: cytosol (GO:0005829); Biological Process: one-carbon metabolic process (GO:0006730);	K01251|0|dsq:DICSQDRAFT_153640|S-adenosyl-L-homocysteine hydrolase; K01251 adenosylhomocysteinase [EC:3.3.1.1] (A)	[H]	Coenzyme transport and metabolism	S-adenosyl-L-homocysteine hydrolase	Adenosylhomocysteinase OS=Schizosaccharomyces pombe (strain 972 / ATCC 24843) PE=3 SV=1	Adenosylhomocysteinase {ECO:0000256|RuleBase:RU000548} OS=Pycnoporus cinnabarinus (Cinnabar-red polypore) PE=3 SV=1	S-adenosyl-L-homocysteine hydrolase [Dichomitus squalens LYAD-421 SS1]
EVM11G003570.1	--	--	--	--	Nuclear pore complex assembly	Uncharacterized protein ely5 GN=ely5 OS=Schizosaccharomyces pombe (strain 972 / ATCC 24843) PE=4 SV=2	Uncharacterized protein {ECO:0000313|EMBL:EJF59559.1} OS=Dichomitus squalens (strain LYAD-421) PE=4 SV=1	hypothetical protein DICSQDRAFT_181898 [Dichomitus squalens LYAD-421 SS1]
EVM05G009520.1	Molecular Function: N2-acetyl-L-ornithine:2-oxoglutarate 5-aminotransferase activity (GO:0003992); Molecular Function: pyridoxal phosphate binding (GO:0030170);	K00823|0|dsq:DICSQDRAFT_144174|acetylornithine aminotransferase; K00823 4-aminobutyrate aminotransferase [EC:2.6.1.19] (A)	[E]	Amino acid transport and metabolism	Aminotransferase class-III	Acetylornithine aminotransferase, mitochondrial (Precursor) GN=ARG8 OS=Yarrowia lipolytica (strain CLIB 122 / E 150) PE=3 SV=1	Uncharacterized protein {ECO:0000313|EMBL:CDO69233.1} OS=Pycnoporus cinnabarinus (Cinnabar-red polypore) PE=3 SV=1	acetylornithine aminotransferase [Dichomitus squalens LYAD-421 SS1]
EVM05G001070.1	Molecular Function: nucleic acid binding (GO:0003676); Molecular Function: aspartate-tRNA ligase activity (GO:0004815); Molecular Function: ATP binding (GO:0005524); Cellular Component: cytoplasm (GO:0005737); Biological Process: aspartyl-tRNA aminoacylation (GO:0006422);	K01876|0|dsq:DICSQDRAFT_137523|aspartyl-tRNA synthetase, cytoplasmic; K01876 aspartyl-tRNA synthetase [EC:6.1.1.12] (A)	[J]	Translation, ribosomal structure and biogenesis	tRNA synthetases class II (D, K and N)	Aspartate--tRNA ligase, cytoplasmic GN=L1295 OS=Saccharomyces cerevisiae (strain ATCC 204508 / S288c) PE=1 SV=3	Aspartyl-tRNA synthetase, cytoplasmic {ECO:0000313|EMBL:EJF60437.1} OS=Dichomitus squalens (strain LYAD-421) PE=3 SV=1	aspartyl-tRNA synthetase, cytoplasmic [Dichomitus squalens LYAD-421 SS1]
EVM04G007290.1	Cellular Component: integral component of membrane (GO:0016021);	--	[O]	Posttranslational modification, protein turnover, chaperones	DnaJ domain	Uncharacterized J domain-containing protein C2E1P5.03 (Precursor) GN=SPAC2E1P5.03 OS=Schizosaccharomyces pombe (strain 972 / ATCC 24843) PE=3 SV=1	DnaJ-domain-containing protein {ECO:0000313|EMBL:EJF61216.1} OS=Dichomitus squalens (strain LYAD-421) PE=4 SV=1	DnaJ-domain-containing protein [Dichomitus squalens LYAD-421 SS1]
EVM00G004340.1	--	--	--	--	--	--	Predicted protein {ECO:0000313|EMBL:EED85229.1} OS=Postia placenta (strain ATCC 44394 / Madison 698-R) PE=4 SV=1	hypothetical protein DICSQDRAFT_177462 [Dichomitus squalens LYAD-421 SS1]
EVM04G004630.1	Cellular Component: integral component of membrane (GO:0016021); Biological Process: transmembrane transport (GO:0055085);	--	[G]	Carbohydrate transport and metabolism	Major Facilitator Superfamily	Uncharacterized transporter ESBP6 OS=Saccharomyces cerevisiae (strain ATCC 204508 / S288c) PE=1 SV=1	MFS general substrate transporter {ECO:0000313|EMBL:EJF57758.1} OS=Dichomitus squalens (strain LYAD-421) PE=4 SV=1	MFS general substrate transporter [Dichomitus squalens LYAD-421 SS1]
EVM03G008630.1	--	--	[Q]	Secondary metabolites biosynthesis, transport and catabolism	short chain dehydrogenase	Uncharacterized oxidoreductase C736.13 GN=SPCC736.13 OS=Schizosaccharomyces pombe (strain 972 / ATCC 24843) PE=3 SV=1	NAD(P)-binding protein {ECO:0000313|EMBL:EJF55606.1} OS=Dichomitus squalens (strain LYAD-421) PE=4 SV=1	NAD(P)-binding protein [Dichomitus squalens LYAD-421 SS1]
EVM10G000210.1	Molecular Function: monooxygenase activity (GO:0004497); Molecular Function: iron ion binding (GO:0005506); Cellular Component: membrane (GO:0016020); Molecular Function: oxidoreductase activity, acting on paired donors, with incorporation or reduction of molecular oxygen (GO:0016705); Molecular Function: heme binding (GO:0020037); Biological Process: oxidation-reduction process (GO:0055114);	--	[QI]	--	Cytochrome P450	Lanosterol 14-alpha demethylase GN=ERG11 OS=Candida tropicalis (Yeast) PE=3 SV=2	Cytochrome P450 {ECO:0000313|EMBL:EJF58770.1} OS=Dichomitus squalens (strain LYAD-421) PE=3 SV=1	cytochrome P450 [Dichomitus squalens LYAD-421 SS1]
EVM01G006540.1	--	--	--	--	--	--	Uncharacterized protein {ECO:0000313|EMBL:CDO72308.1} OS=Pycnoporus cinnabarinus (Cinnabar-red polypore) PE=4 SV=1	hypothetical protein BN946_scf184977.g5 [Trametes cinnabarina]
EVM02G003570.1	Molecular Function: DNA binding (GO:0003677); Molecular Function: motor activity (GO:0003774); Molecular Function: ATP binding (GO:0005524); Cellular Component: integral component of membrane (GO:0016021); Cellular Component: myosin complex (GO:0016459); Molecular Function: transferase activity, transferring hexosyl groups (GO:0016758);	K00698|4.27632e-27|dsq:DICSQDRAFT_104531|chitin synthase; K00698 chitin synthase [EC:2.4.1.16] (A)	--	--	--	--	Chitin synthase {ECO:0000313|EMBL:EJF62220.1} OS=Dichomitus squalens (strain LYAD-421) PE=4 SV=1	chitin synthase [Dichomitus squalens LYAD-421 SS1]
EVM00G018750.1	Molecular Function: binding (GO:0005488);	--	--	--	RNA dependent RNA polymerase	--	Uncharacterized protein {ECO:0000313|EMBL:CDO75004.1} OS=Pycnoporus cinnabarinus (Cinnabar-red polypore) PE=4 SV=1	hypothetical protein DICSQDRAFT_55194 [Dichomitus squalens LYAD-421 SS1]
EVM00G021100.1	Biological Process: regulation of transcription, DNA-templated (GO:0006355);	--	--	--	--	--	Uncharacterized protein {ECO:0000313|EMBL:EJF56742.1} OS=Dichomitus squalens (strain LYAD-421) PE=4 SV=1	hypothetical protein DICSQDRAFT_70933 [Dichomitus squalens LYAD-421 SS1]
EVM02G008940.1	Molecular Function: GTPase activity (GO:0003924); Biological Process: nitrogen compound metabolic process (GO:0006807); Molecular Function: nickel cation binding (GO:0016151);	K03189|0|dsq:DICSQDRAFT_65230|urease accessory protein UreG; K03189 urease accessory protein (A)	--	--	CobW/HypB/UreG, nucleotide-binding domain	Uncharacterized urease accessory protein ureG-like GN=SPCPB16A4.05c OS=Schizosaccharomyces pombe (strain 972 / ATCC 24843) PE=3 SV=1	Urease accessory protein UreG {ECO:0000313|EMBL:EJF59374.1} OS=Dichomitus squalens (strain LYAD-421) PE=3 SV=1	urease accessory protein UreG [Dichomitus squalens LYAD-421 SS1]
EVM02G012770.1	Biological Process: carbohydrate transport (GO:0008643); Cellular Component: integral component of membrane (GO:0016021); Molecular Function: substrate-specific transmembrane transporter activity (GO:0022891); Biological Process: transmembrane transport (GO:0055085);	--	[R]	General function prediction only	Sugar (and other) transporter	Quinate permease GN=qutD OS=Emericella nidulans (strain FGSC A4 / ATCC 38163 / CBS 112.46 / NRRL PE=1 SV=2	General substrate transporter {ECO:0000313|EMBL:EJF60620.1} OS=Dichomitus squalens (strain LYAD-421) PE=3 SV=1	general substrate transporter [Dichomitus squalens LYAD-421 SS1]
EVM01G012390.1	Molecular Function: copper ion binding (GO:0005507); Cellular Component: extracellular region (GO:0005576); Biological Process: lignin catabolic process (GO:0046274); Molecular Function: hydroquinone:oxygen oxidoreductase activity (GO:0052716); Biological Process: oxidation-reduction process (GO:0055114);	--	[Q]	Secondary metabolites biosynthesis, transport and catabolism	Multicopper oxidase	Laccase-2 (Precursor) GN=LCC2 OS=Trametes villosa (White-rot fungus) PE=3 SV=1	Laccase {ECO:0000313|EMBL:AHA83595.1} (Fragment) OS=Ganoderma lucidum (Ling zhi medicinal fungus) PE=4 SV=1	laccase, partial [Ganoderma lucidum]
EVM04G011290.1	Molecular Function: nucleotide binding (GO:0000166); Molecular Function: nucleic acid binding (GO:0003676); Cellular Component: cytoplasm (GO:0005737);	--	[R]	General function prediction only	RNA recognition motif. (a.k.a. RRM, RBD, or RNP domain)	Uncharacterized RNA-binding protein C23E6.01c OS=Schizosaccharomyces pombe (strain 972 / ATCC 24843) PE=1 SV=2	Uncharacterized protein {ECO:0000313|EMBL:EJF62266.1} OS=Dichomitus squalens (strain LYAD-421) PE=4 SV=1	hypothetical protein DICSQDRAFT_135856 [Dichomitus squalens LYAD-421 SS1]
EVM00G002210.1	--	--	[TG]	--	Gti1/Pac2 family	cAMP-independent regulatory protein pac2 GN=pac2 OS=Schizosaccharomyces pombe (strain 972 / ATCC 24843) PE=2 SV=1	Uncharacterized protein {ECO:0000313|EMBL:CDO76440.1} OS=Pycnoporus cinnabarinus (Cinnabar-red polypore) PE=4 SV=1	hypothetical protein DICSQDRAFT_78597 [Dichomitus squalens LYAD-421 SS1]
EVM03G004930.1	--	--	--	--	--	--	Glycosyltransferase Family 57 protein {ECO:0000313|EMBL:CDO71417.1} OS=Pycnoporus cinnabarinus (Cinnabar-red polypore) PE=3 SV=1	hypothetical protein DICSQDRAFT_56060 [Dichomitus squalens LYAD-421 SS1]
EVM09G003820.1	Biological Process: tRNA wobble uridine modification (GO:0002098); Cellular Component: cytosol (GO:0005829); Biological Process: protein urmylation (GO:0032447); Biological Process: tRNA thio-modification (GO:0034227);	K12161|4.04659e-31|pco:PHACADRAFT_194660|hypothetical protein; K12161 ubiquitin related modifier 1 (A)	[O]	Posttranslational modification, protein turnover, chaperones	Urm1 (Ubiquitin related modifier)	Ubiquitin-related modifier 1 {ECO:0000255|HAMAP-Rule:MF_03048} OS=Coprinopsis cinerea (strain Okayama-7 / 130 / ATCC MYA-4618 / FGSC PE=3 SV=1	Ubiquitin-related modifier 1 {ECO:0000256|HAMAP-Rule:MF_03048, ECO:0000256|RuleBase:RU361182} OS=Pycnoporus cinnabarinus (Cinnabar-red polypore) PE=3 SV=1	hypothetical protein BN946_scf184962.g41 [Trametes cinnabarina]
EVM0G000350.1	--	--	--	--	Copper binding proteins, plastocyanin/azurin family	--	Uncharacterized protein {ECO:0000313|EMBL:CDO70691.1} OS=Pycnoporus cinnabarinus (Cinnabar-red polypore) PE=4 SV=1	hypothetical protein BN946_scf184798.g6 [Trametes cinnabarina]
EVM02G009930.1	--	--	--	--	F-box-like	--	Uncharacterized protein {ECO:0000313|EMBL:EJF58042.1} OS=Dichomitus squalens (strain LYAD-421) PE=4 SV=1	hypothetical protein DICSQDRAFT_163150 [Dichomitus squalens LYAD-421 SS1]
EVM07G002620.1	Molecular Function: ATP binding (GO:0005524);	K10583|2.42035e-154|dsq:DICSQDRAFT_90253|hypothetical protein; K10583 ubiquitin-conjugating enzyme E2 S [EC:6.3.2.19] (A)	[O]	Posttranslational modification, protein turnover, chaperones	Ubiquitin-conjugating enzyme	Ubiquitin-conjugating enzyme E2 1 GN=ubc1 OS=Schizosaccharomyces pombe (strain 972 / ATCC 24843) PE=3 SV=2	Uncharacterized protein {ECO:0000313|EMBL:EJF58669.1} OS=Dichomitus squalens (strain LYAD-421) PE=3 SV=1	hypothetical protein DICSQDRAFT_90253 [Dichomitus squalens LYAD-421 SS1]
EVM04G000830.1	--	--	--	--	--	Lipase 1 (Precursor) GN=LIP1 OS=Geotrichum fermentans (Trichosporon fermentans) PE=1 SV=1	Carotenoid ester lipase {ECO:0000313|EMBL:EJF60948.1} OS=Dichomitus squalens (strain LYAD-421) PE=3 SV=1	carotenoid ester lipase precursor [Dichomitus squalens LYAD-421 SS1]
EVM07G006970.1	Biological Process: long-chain fatty acid metabolic process (GO:0001676); Molecular Function: long-chain fatty acid-CoA ligase activity (GO:0004467); Cellular Component: integral component of membrane (GO:0016021);	K01897|0|dsq:DICSQDRAFT_170143|long-chain-fatty-acid-CoA-ligase; K01897 long-chain acyl-CoA synthetase [EC:6.2.1.3] (A)	[I]	Lipid transport and metabolism	AMP-binding enzyme	Long-chain-fatty-acid--CoA ligase 1 GN=lcf1 OS=Schizosaccharomyces pombe (strain 972 / ATCC 24843) PE=3 SV=1	Long-chain-fatty-acid-CoA-ligase {ECO:0000313|EMBL:EJF61385.1} OS=Dichomitus squalens (strain LYAD-421) PE=4 SV=1	long-chain-fatty-acid-CoA-ligase [Dichomitus squalens LYAD-421 SS1]
EVM06G005540.1	Cellular Component: integral component of membrane (GO:0016021); Molecular Function: oxidoreductase activity (GO:0016491); Biological Process: oxidation-reduction process (GO:0055114);	--	[C]	Energy production and conversion	Pyridine nucleotide-disulphide oxidoreductase	Apoptosis-inducing factor 1 GN=AIF1 OS=Saccharomyces cerevisiae (strain ATCC 204508 / S288c) PE=1 SV=1	FAD/NAD(P)-binding domain-containing protein {ECO:0000313|EMBL:EJF57854.1} OS=Dichomitus squalens (strain LYAD-421) PE=4 SV=1	FAD/NAD(P)-binding domain-containing protein [Dichomitus squalens LYAD-421 SS1]
EVM08G005110.1	--	--	--	--	TFIIIC subunit	--	Uncharacterized protein {ECO:0000313|EMBL:EJF60791.1} OS=Dichomitus squalens (strain LYAD-421) PE=4 SV=1	hypothetical protein DICSQDRAFT_106819 [Dichomitus squalens LYAD-421 SS1]
EVM0G000270.1	Cellular Component: integral component of membrane (GO:0016021);	--	--	--	--	--	Uncharacterized protein {ECO:0000313|EMBL:EMD38636.1} OS=Ceriporiopsis subvermispora (strain B) PE=4 SV=1	hypothetical protein CERSUDRAFT_113810 [Ceriporiopsis subvermispora B]
EVM09G002600.1	--	K05287|2.4555e-28|cput:CONPUDRAFT_144940|hypothetical protein; K05287 phosphatidylinositol glycan, class F [EC:2.7.-.-] (A)	--	--	--	--	Uncharacterized protein {ECO:0000313|EMBL:EMD36950.1} OS=Ceriporiopsis subvermispora (strain B) PE=4 SV=1	hypothetical protein CONPUDRAFT_144940 [Coniophora puteana RWD-64-598 SS2]
EVM01G013390.1	Molecular Function: monooxygenase activity (GO:0004497); Molecular Function: iron ion binding (GO:0005506); Cellular Component: integral component of membrane (GO:0016021); Molecular Function: oxidoreductase activity, acting on paired donors, with incorporation or reduction of molecular oxygen (GO:0016705); Molecular Function: heme binding (GO:0020037); Biological Process: oxidation-reduction pro…	--	[Q]	Secondary metabolites biosynthesis, transport and catabolism	Cytochrome P450	Ent-kaurene oxidase GN=CYP503A1 OS=Gibberella intermedia (Bulb rot disease fungus) PE=1 SV=1	Uncharacterized protein {ECO:0000313|EMBL:CDO73010.1} OS=Pycnoporus cinnabarinus (Cinnabar-red polypore) PE=3 SV=1	cytochrome P450 [Dichomitus squalens LYAD-421 SS1]
EVM07G006460.1	--	--	--	--	--	--	Uncharacterized protein {ECO:0000313|EMBL:EJF60194.1} OS=Dichomitus squalens (strain LYAD-421) PE=4 SV=1	hypothetical protein DICSQDRAFT_155938 [Dichomitus squalens LYAD-421 SS1]
EVM03G008160.1	Cellular Component: integral component of membrane (GO:0016021); Molecular Function: oxidoreductase activity (GO:0016491); Biological Process: oxidation-reduction process (GO:0055114);	--	[R]	General function prediction only	Aldo/keto reductase family	Glycerol 2-dehydrogenase (NADP(+)) GN=gld2 OS=Hypocrea jecorina (Trichoderma reesei) PE=1 SV=1	Uncharacterized protein {ECO:0000313|EMBL:EJF57859.1} OS=Dichomitus squalens (strain LYAD-421) PE=4 SV=1	hypothetical protein DICSQDRAFT_68206 [Dichomitus squalens LYAD-421 SS1]
EVM04G001760.1	Cellular Component: mitochondrion (GO:0005739); Molecular Function: NADH dehydrogenase (ubiquinone) activity (GO:0008137); Biological Process: oxidation-reduction process (GO:0055114);	K03963|2.52625e-40|fme:FOMMEDRAFT_157890|hypothetical protein; K03963 NADH dehydrogenase (ubiquinone) 1 beta subcomplex subunit 7 (A)	[C]	Energy production and conversion	NADH-ubiquinone oxidoreductase B18 subunit (NDUFB7)	--	NDUFB7, NADH dehydrogenase 1 beta subcomplex, 7, 18kDa {ECO:0000313|EMBL:KDQ29910.1} OS=Pleurotus ostreatus PC15 PE=4 SV=1	hypothetical protein TRAVEDRAFT_115906 [Trametes versicolor FP-101664 SS1]
EVM11G002160.1	Molecular Function: RNA polymerase II transcription factor activity, sequence-specific DNA binding (GO:0000981); Cellular Component: nucleus (GO:0005634); Biological Process: regulation of transcription from RNA polymerase II promoter (GO:0006357); Molecular Function: zinc ion binding (GO:0008270);	--	--	--	--	--	RNI-like protein {ECO:0000313|EMBL:EJF56811.1} OS=Dichomitus squalens (strain LYAD-421) PE=4 SV=1	RNI-like protein [Dichomitus squalens LYAD-421 SS1]
EVM05G008460.1	--	--	[A]	RNA processing and modification	WD domain, G-beta repeat	Vegetative incompatibility protein HET-E-1 GN=HET-E1 OS=Podospora anserina (Pleurage anserina) PE=3 SV=1	WD40 repeat-like protein {ECO:0000313|EMBL:EJF58830.1} (Fragment) OS=Dichomitus squalens (strain LYAD-421) PE=4 SV=1	HET-E [Dichomitus squalens LYAD-421 SS1]
EVM09G005150.1	Molecular Function: protein serine/threonine kinase activity (GO:0004674); Molecular Function: ATP binding (GO:0005524); Biological Process: protein phosphorylation (GO:0006468);	--	[T]	Signal transduction mechanisms	Protein kinase domain	Calcium/calmodulin-dependent protein kinase type I GN=cmk1 OS=Schizosaccharomyces pombe (strain 972 / ATCC 24843) PE=1 SV=1	Pkinase-domain-containing protein {ECO:0000313|EMBL:EJF59860.1} OS=Dichomitus squalens (strain LYAD-421) PE=4 SV=1	Pkinase-domain-containing protein [Dichomitus squalens LYAD-421 SS1]
EVM02G009150.1	--	K15443|6.17302e-94|dsq:DICSQDRAFT_65189|WD40 repeat-like protein; K15443 tRNA (guanine-N(7)-)-methyltransferase subunit TRM82 (A)	--	--	--	--	tRNA (guanine-N(7)-)-methyltransferase non-catalytic subunit TRM82 {ECO:0000256|HAMAP-Rule:MF_03056} OS=Dichomitus squalens (strain LYAD-421) PE=3 SV=1	WD40 repeat-like protein [Dichomitus squalens LYAD-421 SS1]
EVM05G000400.1	Molecular Function: hydrolase activity (GO:0016787);	--	[R]	General function prediction only	HAD-hyrolase-like	Uncharacterized CDP-alcohol phosphatidyltransferase class-I family protein C22A12.08c GN=SPAC22A12.08c OS=Schizosaccharomyces pombe (strain 972 / ATCC 24843) PE=3 SV=1	HAD hydrolase {ECO:0000313|EMBL:EJF60467.1} OS=Dichomitus squalens (strain LYAD-421) PE=4 SV=1	HAD hydrolase [Dichomitus squalens LYAD-421 SS1]
EVM00G004220.1	Biological Process: regulation of transcription, DNA-templated (GO:0006355); Molecular Function: metal ion binding (GO:0046872);	--	--	--	Fungal specific transcription factor domain	Transcriptional activator protein acu-15 GN=acu-15 OS=Neurospora crassa (strain ATCC 24698 / 74-OR23-1A / CBS 708.71 / DSM PE=1 SV=2	Uncharacterized protein {ECO:0000313|EMBL:CDO73555.1} OS=Pycnoporus cinnabarinus (Cinnabar-red polypore) PE=4 SV=1	hypothetical protein DICSQDRAFT_132247 [Dichomitus squalens LYAD-421 SS1]
EVM01G015420.1	--	--	--	--	--	--	--	hypothetical protein DICSQDRAFT_177068 [Dichomitus squalens LYAD-421 SS1]
EVM01G017450.1	--	--	--	--	--	--	Uncharacterized protein {ECO:0000313|EMBL:EJF58594.1} OS=Dichomitus squalens (strain LYAD-421) PE=4 SV=1	hypothetical protein DICSQDRAFT_66726 [Dichomitus squalens LYAD-421 SS1]
EVM06G005180.1	--	--	--	--	--	--	Uncharacterized protein {ECO:0000313|EMBL:EJF57270.1} OS=Dichomitus squalens (strain LYAD-421) PE=4 SV=1	hypothetical protein DICSQDRAFT_149906 [Dichomitus squalens LYAD-421 SS1]
EVM00G006430.1	Cellular Component: cytosol (GO:0005829); Biological Process: protein methylation (GO:0006479); Molecular Function: N-terminal protein N-methyltransferase activity (GO:0071885); Biological Process: regulation of mitotic actomyosin contractile ring assembly (GO:1903499); Biological Process: regulation of N-terminal peptidyl-methionine acetylation (GO:1904663);	K17973|0|dsq:DICSQDRAFT_97419|hypothetical protein; K17973 N-terminal acetyltransferase B complex non-catalytic subunit (A)	[Z]	Cytoskeleton	N-acetyltransferase B complex (NatB) non catalytic subunit	Replication factor A protein 2 GN=ssb2 OS=Schizosaccharomyces pombe (strain 972 / ATCC 24843) PE=1 SV=1	Uncharacterized protein {ECO:0000313|EMBL:CDO68279.1} OS=Pycnoporus cinnabarinus (Cinnabar-red polypore) PE=4 SV=1	hypothetical protein BN946_scf184799.g6 [Trametes cinnabarina]
EVM01G016730.1	Molecular Function: acetyl-CoA:L-glutamate N-acetyltransferase activity (GO:0004042);	K17972|1.45981e-122|dsq:DICSQDRAFT_156683|N-acetyltransferase; K17972 N-terminal acetyltransferase B complex catalytic subunit [EC:2.3.1.88] (A)	[R]	General function prediction only	Acetyltransferase (GNAT) family	N-terminal acetyltransferase B complex catalytic subunit naa20 GN=naa20 OS=Schizosaccharomyces pombe (strain 972 / ATCC 24843) PE=3 SV=1	N-acetyltransferase {ECO:0000313|EMBL:EJF58622.1} OS=Dichomitus squalens (strain LYAD-421) PE=4 SV=1	N-acetyltransferase [Dichomitus squalens LYAD-421 SS1]
EVM01G015620.1	--	--	--	--	--	--	Putative uncharacterized protein {ECO:0000313|EMBL:EGO30014.1} OS=Serpula lacrymans var. lacrymans (strain S7.9) PE=4 SV=1	hypothetical protein SERLADRAFT_433948 [Serpula lacrymans var. lacrymans S7.9]
EVM04G002920.1	Biological Process: ribosome biogenesis (GO:0042254); Cellular Component: intracellular part (GO:0044424);	K14538|0|dsq:DICSQDRAFT_83967|hypothetical protein; K14538 nuclear GTP-binding protein (A)	[R]	General function prediction only	GNL3L/Grn1 putative GTPase	GTPase grn1 {ECO:0000312|EMBL:CAA21100.1} OS=Schizosaccharomyces pombe (strain 972 / ATCC 24843) PE=1 SV=1	Uncharacterized protein {ECO:0000313|EMBL:EMD40973.1} OS=Ceriporiopsis subvermispora (strain B) PE=4 SV=1	hypothetical protein DICSQDRAFT_83967 [Dichomitus squalens LYAD-421 SS1]
EVM01G014350.1	--	--	--	--	--	--	Uncharacterized protein {ECO:0000313|EMBL:CDO74269.1} OS=Pycnoporus cinnabarinus (Cinnabar-red polypore) PE=4 SV=1	hypothetical protein BN946_scf184646.g3 [Trametes cinnabarina]
EVM00G010380.1	--	K18469|0|dsq:DICSQDRAFT_57958|RabGAP/TBC; K18469 TBC1 domain family member 5 (A)	[U]	Intracellular trafficking, secretion, and vesicular transport	Rab-GTPase-TBC domain	TBC domain-containing protein C1952.17c GN=SPAC1952.17c OS=Schizosaccharomyces pombe (strain 972 / ATCC 24843) PE=3 SV=4	Uncharacterized protein {ECO:0000313|EMBL:CDO68876.1} OS=Pycnoporus cinnabarinus (Cinnabar-red polypore) PE=4 SV=1	RabGAP/TBC [Dichomitus squalens LYAD-421 SS1]
EVM02G002050.1	Molecular Function: oxidoreductase activity (GO:0016491); Biological Process: oxidation-reduction process (GO:0055114); Molecular Function: FAD binding (GO:0071949);	K03380|0|dsq:DICSQDRAFT_65759|hypothetical protein; K03380 phenol 2-monooxygenase [EC:1.14.13.7] (A)	[HC]	--	FAD binding domain	Phenol 2-monooxygenase OS=Trichosporon cutaneum (Yeast) PE=1 SV=3	Uncharacterized protein {ECO:0000313|EMBL:EJF59085.1} OS=Dichomitus squalens (strain LYAD-421) PE=4 SV=1	hypothetical protein DICSQDRAFT_65759 [Dichomitus squalens LYAD-421 SS1]
EVM00G011160.1	--	--	--	--	F-box-like	--	Uncharacterized protein {ECO:0000313|EMBL:EJF61795.1} OS=Dichomitus squalens (strain LYAD-421) PE=4 SV=1	hypothetical protein DICSQDRAFT_169806 [Dichomitus squalens LYAD-421 SS1]
EVM06G006910.1	Cellular Component: membrane (GO:0016020);	--	[O]	Posttranslational modification, protein turnover, chaperones	Isoprenylcysteine carboxyl methyltransferase (ICMT) family	Protein-S-isoprenylcysteine O-methyltransferase GN=mam4 OS=Schizosaccharomyces pombe (strain 972 / ATCC 24843) PE=3 SV=1	ICMT-domain-containing protein {ECO:0000313|EMBL:EJF58132.1} OS=Dichomitus squalens (strain LYAD-421) PE=4 SV=1	ICMT-domain-containing protein [Dichomitus squalens LYAD-421 SS1]
EVM09G007240.1	--	--	--	--	--	--	Uncharacterized protein {ECO:0000313|EMBL:EJF58289.1} OS=Dichomitus squalens (strain LYAD-421) PE=4 SV=1	hypothetical protein DICSQDRAFT_173110 [Dichomitus squalens LYAD-421 SS1]
EVM00G011020.1	--	--	[R]	General function prediction only	WD domain, G-beta repeat	Vegetative incompatibility protein HET-E-1 GN=HET-E1 OS=Podospora anserina (Pleurage anserina) PE=3 SV=1	WD40 repeat-like protein {ECO:0000313|EMBL:EJF60440.1} OS=Dichomitus squalens (strain LYAD-421) PE=4 SV=1	HET-E [Dichomitus squalens LYAD-421 SS1]
EVM02G007590.1	Biological Process: ion transport (GO:0006811); Cellular Component: integral component of membrane (GO:0016021); Biological Process: transmembrane transport (GO:0055085);	--	--	--	--	--	Predicted protein {ECO:0000313|EMBL:EED77712.1} OS=Postia placenta (strain ATCC 44394 / Madison 698-R) PE=4 SV=1	hypothetical protein DICSQDRAFT_100749 [Dichomitus squalens LYAD-421 SS1]
EVM06G004940.1	Molecular Function: hydrolase activity, acting on carbon-nitrogen (but not peptide) bonds (GO:0016810);	K01443|0|dsq:DICSQDRAFT_69832|Metallo-dependent hydrolase; K01443 N-acetylglucosamine-6-phosphate deacetylase [EC:3.5.1.25] (A)	[G]	Carbohydrate transport and metabolism	Amidohydrolase family	--	Metallo-dependent hydrolase {ECO:0000313|EMBL:EJF57258.1} OS=Dichomitus squalens (strain LYAD-421) PE=4 SV=1	Metallo-dependent hydrolase [Dichomitus squalens LYAD-421 SS1]
EVM02G003060.1	--	--	--	--	Protein kinase domain	--	Uncharacterized protein {ECO:0000313|EMBL:EJF56336.1} OS=Dichomitus squalens (strain LYAD-421) PE=4 SV=1	hypothetical protein DICSQDRAFT_141312 [Dichomitus squalens LYAD-421 SS1]
EVM00G022600.1	--	--	[L]	Replication, recombination and repair	DEAD/DEAH box helicase	ATP-dependent helicase SGS1 GN=YM9646.02C OS=Saccharomyces cerevisiae (strain ATCC 204508 / S288c) PE=1 SV=1	Uncharacterized protein {ECO:0000313|EMBL:EPS97566.1} (Fragment) OS=Fomitopsis pinicola (strain FP-58527) PE=4 SV=1	hypothetical protein FOMPIDRAFT_1128399, partial [Fomitopsis pinicola FP-58527 SS1]
EVM00G012390.1	--	--	--	--	--	--	Uncharacterized protein {ECO:0000313|EMBL:EJF56280.1} OS=Dichomitus squalens (strain LYAD-421) PE=4 SV=1	hypothetical protein DICSQDRAFT_175018 [Dichomitus squalens LYAD-421 SS1]
EVM03G005720.1	--	--	--	--	--	--	Uncharacterized protein {ECO:0000313|EMBL:CDO71677.1} OS=Pycnoporus cinnabarinus (Cinnabar-red polypore) PE=4 SV=1	hypothetical protein DICSQDRAFT_82592 [Dichomitus squalens LYAD-421 SS1]
EVM04G005250.1	--	--	--	--	F-box-like	--	Uncharacterized protein {ECO:0000313|EMBL:CDO74621.1} OS=Pycnoporus cinnabarinus (Cinnabar-red polypore) PE=4 SV=1	hypothetical protein TRAVEDRAFT_69844 [Trametes versicolor FP-101664 SS1]
EVM04G012070.1	Cellular Component: nucleus (GO:0005634); Cellular Component: cytoplasm (GO:0005737); Biological Process: proteolysis (GO:0006508); Molecular Function: dipeptidyl-peptidase activity (GO:0008239); Molecular Function: metal ion binding (GO:0046872);	K01277|0|dsq:DICSQDRAFT_104514|aflatoxin-detoxifizyme; K01277 dipeptidyl-peptidase III [EC:3.4.14.4] (A)	[R]	General function prediction only	Peptidase family M49	Probable dipeptidyl peptidase 3 GN=YOL057W OS=Saccharomyces cerevisiae (strain ATCC 204508 / S288c) PE=1 SV=1	Aflatoxin-detoxifizyme {ECO:0000313|EMBL:EJF62212.1} OS=Dichomitus squalens (strain LYAD-421) PE=4 SV=1	aflatoxin-detoxifizyme [Dichomitus squalens LYAD-421 SS1]
EVM08G000710.1	--	--	--	--	F-box-like	--	Uncharacterized protein {ECO:0000313|EMBL:EJF56483.1} OS=Dichomitus squalens (strain LYAD-421) PE=4 SV=1	hypothetical protein DICSQDRAFT_163884 [Dichomitus squalens LYAD-421 SS1]
EVM00G021520.1	Molecular Function: oxidoreductase activity, acting on the CH-OH group of donors, NAD or NADP as acceptor (GO:0016616); Biological Process: single-organism metabolic process (GO:0044710); Molecular Function: coenzyme binding (GO:0050662);	--	[V]	Defense mechanisms	NAD dependent epimerase/dehydratase family	Putative uncharacterized oxidoreductase YDR541C GN=YDR541C OS=Saccharomyces cerevisiae (strain ATCC 204508 / S288c) PE=3 SV=2	NAD(P)-binding protein {ECO:0000313|EMBL:EJF59005.1} OS=Dichomitus squalens (strain LYAD-421) PE=4 SV=1	NAD(P)-binding protein [Dichomitus squalens LYAD-421 SS1]
EVM09G006200.1	--	--	--	--	Heterokaryon incompatibility protein (HET)	Vegetative incompatibility protein HET-E-1 GN=HET-E1 OS=Podospora anserina (Pleurage anserina) PE=3 SV=1	HET-domain-containing protein {ECO:0000313|EMBL:EJF59924.1} OS=Dichomitus squalens (strain LYAD-421) PE=4 SV=1	HET-domain-containing protein [Dichomitus squalens LYAD-421 SS1]
EVM00G007130.1	Biological Process: intracellular protein transport (GO:0006886); Molecular Function: protein transporter activity (GO:0008565); Biological Process: vesicle-mediated transport (GO:0016192); Cellular Component: clathrin adaptor complex (GO:0030131);	--	[U]	Intracellular trafficking, secretion, and vesicular transport	Adaptin N terminal region	AP-2 complex subunit beta GN=apl1 OS=Schizosaccharomyces pombe (strain 972 / ATCC 24843) PE=3 SV=1	Uncharacterized protein {ECO:0000313|EMBL:CDO68347.1} OS=Pycnoporus cinnabarinus (Cinnabar-red polypore) PE=4 SV=1	Adaptor protein complex beta subunit [Dichomitus squalens LYAD-421 SS1]
EVM05G005110.1	--	--	--	--	--	--	Uncharacterized protein {ECO:0000313|EMBL:EMD37515.1} OS=Ceriporiopsis subvermispora (strain B) PE=4 SV=1	P-loop containing nucleoside triphosphate hydrolase protein [Dichomitus squalens LYAD-421 SS1]
EVM09G004070.1	--	--	--	--	--	--	Uncharacterized protein {ECO:0000313|EMBL:EJF56479.1} OS=Dichomitus squalens (strain LYAD-421) PE=4 SV=1	hypothetical protein DICSQDRAFT_141249 [Dichomitus squalens LYAD-421 SS1]
EVM01G015360.1	--	--	--	--	--	--	Uncharacterized protein {ECO:0000313|EMBL:EJF56234.1} OS=Dichomitus squalens (strain LYAD-421) PE=4 SV=1	hypothetical protein TRAVEDRAFT_51309 [Trametes versicolor FP-101664 SS1]
EVM00G000530.1	--	--	--	--	--	--	Uncharacterized protein {ECO:0000313|EMBL:EJF55977.1} OS=Dichomitus squalens (strain LYAD-421) PE=4 SV=1	hypothetical protein DICSQDRAFT_130336 [Dichomitus squalens LYAD-421 SS1]
EVM00G014650.1	Cellular Component: cytosol (GO:0005829); Biological Process: regulation of transcription, DNA-templated (GO:0006355); Molecular Function: NAD-dependent histone deacetylase activity (GO:0017136); Biological Process: positive regulation of stress-activated MAPK cascade (GO:0032874); Molecular Function: histone deacetylase activity (H4-K16 specific) (GO:0034739); Cellular Component: Set3 complex (G…	K11483|0|dsq:DICSQDRAFT_154534|histone deacetylase; K11483 histone deacetylase HOS2 [EC:3.5.1.98] (A)	[B]	Chromatin structure and dynamics	Histone deacetylase domain	Histone deacetylase phd1 GN=phd1 OS=Schizosaccharomyces pombe (strain 972 / ATCC 24843) PE=1 SV=1	Histone deacetylase {ECO:0000256|PIRNR:PIRNR037913} OS=Pycnoporus cinnabarinus (Cinnabar-red polypore) PE=3 SV=1	hypothetical protein TRAVEDRAFT_166025 [Trametes versicolor FP-101664 SS1]
EVM07G003510.1	--	K04627|7.52626e-37|dsq:DICSQDRAFT_109349|STE3-domain-containing protein; K04627 pheromone a factor receptor (A)	--	--	Pheromone A receptor	Pheromone B alpha 1 receptor GN=BAR1 OS=Schizophyllum commune (Split gill fungus) PE=3 SV=2	STE3-domain-containing protein {ECO:0000313|EMBL:EJF59101.1} OS=Dichomitus squalens (strain LYAD-421) PE=4 SV=1	STE3-domain-containing protein [Dichomitus squalens LYAD-421 SS1]
EVM06G006020.1	--	--	--	--	--	--	Uncharacterized protein {ECO:0000313|EMBL:CDO77717.1} OS=Pycnoporus cinnabarinus (Cinnabar-red polypore) PE=4 SV=1	hypothetical protein TRAVEDRAFT_173478, partial [Trametes versicolor FP-101664 SS1]
EVM03G003140.1	--	--	--	--	--	--	Uncharacterized protein {ECO:0000313|EMBL:CDO74440.1} OS=Pycnoporus cinnabarinus (Cinnabar-red polypore) PE=4 SV=1	hypothetical protein DICSQDRAFT_153871 [Dichomitus squalens LYAD-421 SS1]
EVM07G003230.1	Cellular Component: integral component of membrane (GO:0016021);	--	--	--	--	--	Uncharacterized protein {ECO:0000313|EMBL:EJF58733.1} (Fragment) OS=Dichomitus squalens (strain LYAD-421) PE=4 SV=1	hypothetical protein TRAVEDRAFT_128084, partial [Trametes versicolor FP-101664 SS1]
EVM02G007110.1	Biological Process: primary metabolic process (GO:0044238); Biological Process: cellular macromolecule metabolic process (GO:0044260);	K15177|0|dsq:DICSQDRAFT_144843|Leo1-domain-containing protein; K15177 RNA polymerase-associated protein LEO1 (A)	[S]	Function unknown	Leo1-like protein	RNA polymerase-associated protein LEO1 GN=LEO1 OS=Saccharomyces cerevisiae (strain ATCC 204508 / S288c) PE=1 SV=1	Uncharacterized protein {ECO:0000313|EMBL:CCM05404.1} OS=Fibroporia radiculosa (strain TFFH 294) PE=4 SV=1	Leo1-domain-containing protein [Dichomitus squalens LYAD-421 SS1]
EVM00G010860.1	Molecular Function: hydrolase activity, hydrolyzing O-glycosyl compounds (GO:0004553); Biological Process: carbohydrate metabolic process (GO:0005975);	K06113|6.8888e-138|dsq:DICSQDRAFT_57570|glycoside hydrolase family 43 protein; K06113 arabinan endo-1,5-alpha-L-arabinosidase [EC:3.2.1.99] (A)	--	--	Glycosyl hydrolases family 43	Probable arabinan endo-1,5-alpha-L-arabinosidase A (Precursor) GN=abnA OS=Aspergillus clavatus (strain ATCC 1007 / CBS 513.65 / DSM 816 / NCTC PE=3 SV=1	Arabinan endo-1,5-alpha-L-arabinosidase {ECO:0000256|PIRNR:PIRNR026534} OS=Schizophyllum commune (strain H4-8 / FGSC 9210) PE=3 SV=1	glycoside hydrolase family 43 protein [Dichomitus squalens LYAD-421 SS1]
EVM05G005890.1	Molecular Function: protein disulfide isomerase activity (GO:0003756); Cellular Component: endoplasmic reticulum (GO:0005783); Molecular Function: oxidoreductase activity, acting on a sulfur group of donors, disulfide as acceptor (GO:0016671); Biological Process: oxidation-reduction process (GO:0055114);	--	[OU]	--	Endoplasmic Reticulum Oxidoreductin 1 (ERO1)	Endoplasmic reticulum oxidoreductin-1 (Precursor) GN=ero-1 OS=Neurospora crassa (strain ATCC 24698 / 74-OR23-1A / CBS 708.71 / DSM PE=3 SV=1	Uncharacterized protein {ECO:0000313|EMBL:EMD37875.1} OS=Ceriporiopsis subvermispora (strain B) PE=4 SV=1	endoplasmic oxidoreductin [Dichomitus squalens LYAD-421 SS1]
EVM06G008060.1	Cellular Component: plasma membrane (GO:0005886); Cellular Component: integral component of membrane (GO:0016021);	--	--	--	SUR7/PalI family	--	Uncharacterized protein {ECO:0000313|EMBL:EJF57521.1} OS=Dichomitus squalens (strain LYAD-421) PE=4 SV=1	hypothetical protein DICSQDRAFT_129426 [Dichomitus squalens LYAD-421 SS1]
EVM04G012920.1	Molecular Function: monooxygenase activity (GO:0004497); Molecular Function: iron ion binding (GO:0005506); Cellular Component: integral component of membrane (GO:0016021); Molecular Function: oxidoreductase activity, acting on paired donors, with incorporation or reduction of molecular oxygen (GO:0016705); Molecular Function: heme binding (GO:0020037); Biological Process: oxidation-reduction pro…	--	[QI]	--	Cytochrome P450	Ent-kaurene oxidase GN=CYP503A1 OS=Gibberella intermedia (Bulb rot disease fungus) PE=1 SV=1	Cytochrome P450 {ECO:0000313|EMBL:EJF62168.1} OS=Dichomitus squalens (strain LYAD-421) PE=3 SV=1	cytochrome P450 [Dichomitus squalens LYAD-421 SS1]
EVM05G004390.1	Molecular Function: porphobilinogen synthase activity (GO:0004655); Biological Process: porphyrin-containing compound biosynthetic process (GO:0006779); Molecular Function: metal ion binding (GO:0046872);	K01698|0|dsq:DICSQDRAFT_51069|tetrapyrrole biosynthesis porphobilinogen synthase; K01698 porphobilinogen synthase [EC:4.2.1.24] (A)	[H]	Coenzyme transport and metabolism	Delta-aminolevulinic acid dehydratase	Delta-aminolevulinic acid dehydratase GN=HEM2 OS=Saccharomyces cerevisiae (strain ATCC 204508 / S288c) PE=1 SV=2	Delta-aminolevulinic acid dehydratase {ECO:0000256|RuleBase:RU000515} OS=Pycnoporus cinnabarinus (Cinnabar-red polypore) PE=3 SV=1	tetrapyrrole biosynthesis porphobilinogen synthase [Dichomitus squalens LYAD-421 SS1]
EVM00G016510.1	--	--	--	--	--	--	Uncharacterized protein {ECO:0000313|EMBL:EJF56761.1} OS=Dichomitus squalens (strain LYAD-421) PE=4 SV=1	hypothetical protein DICSQDRAFT_167621 [Dichomitus squalens LYAD-421 SS1]
EVM01G006440.1	--	--	--	--	--	--	Uncharacterized protein {ECO:0000313|EMBL:CDO72317.1} OS=Pycnoporus cinnabarinus (Cinnabar-red polypore) PE=4 SV=1	hypothetical protein DICSQDRAFT_46800 [Dichomitus squalens LYAD-421 SS1]
EVM08G003210.1	Molecular Function: nucleic acid binding (GO:0003676); Biological Process: DNA integration (GO:0015074);	--	[R]	General function prediction only	Integrase core domain	--	Rve-domain-containing protein {ECO:0000313|EMBL:EJF56314.1} OS=Dichomitus squalens (strain LYAD-421) PE=4 SV=1	rve-domain-containing protein [Dichomitus squalens LYAD-421 SS1]
EVM08G004270.1	--	K00480|1.44851e-69|dsq:DICSQDRAFT_180399|FAD/NAD(P)-binding domain-containing protein; K00480 salicylate hydroxylase [EC:1.14.13.1] (A)	[CR]	--	FAD binding domain	--	FAD/NAD(P)-binding domain-containing protein {ECO:0000313|EMBL:EJF62079.1} OS=Dichomitus squalens (strain LYAD-421) PE=4 SV=1	FAD/NAD-P-binding domain-containing protein [Trametes versicolor FP-101664 SS1]
EVM03G010100.1	--	--	--	--	--	--	Uncharacterized protein {ECO:0000313|EMBL:KDR78696.1} OS=Galerina marginata CBS 339.88 PE=4 SV=1	hypothetical protein PISMIDRAFT_19400 [Pisolithus microcarpus 441]
EVM01G009150.1	Cellular Component: integral component of membrane (GO:0016021);	--	--	--	Protein of unknown function (DUF1212)	Pheromone-regulated membrane protein 10 GN=CAGL0G04433g OS=Candida glabrata (strain ATCC 2001 / CBS 138 / JCM 3761 / NBRC 0622 / PE=3 SV=1	Uncharacterized protein {ECO:0000313|EMBL:CDO72990.1} OS=Pycnoporus cinnabarinus (Cinnabar-red polypore) PE=4 SV=1	hypothetical protein BN946_scf185007.g44 [Trametes cinnabarina]
EVM08G004840.1	--	--	--	--	--	--	Uncharacterized protein {ECO:0000313|EMBL:CDO72534.1} OS=Pycnoporus cinnabarinus (Cinnabar-red polypore) PE=4 SV=1	hypothetical protein BN946_scf184983.g17 [Trametes cinnabarina]
EVM04G005830.1	Molecular Function: nucleotide binding (GO:0000166); Biological Process: mRNA splicing, via spliceosome (GO:0000398); Cellular Component: spliceosomal complex (GO:0005681); Cellular Component: cytosol (GO:0005829); Molecular Function: snRNA binding (GO:0017069);	--	[A]	RNA processing and modification	RNA recognition motif. (a.k.a. RRM, RBD, or RNP domain)	U1 small nuclear ribonucleoprotein usp102 OS=Schizosaccharomyces pombe (strain 972 / ATCC 24843) PE=1 SV=1	Uncharacterized protein {ECO:0000313|EMBL:CDO71381.1} OS=Pycnoporus cinnabarinus (Cinnabar-red polypore) PE=4 SV=1	RNA-binding domain-containing protein [Dichomitus squalens LYAD-421 SS1]
EVM07G002900.1	--	--	--	--	--	--	Uncharacterized protein {ECO:0000313|EMBL:EJF58706.1} OS=Dichomitus squalens (strain LYAD-421) PE=4 SV=1	hypothetical protein DICSQDRAFT_53854 [Dichomitus squalens LYAD-421 SS1]
EVM05G007190.1	Biological Process: regulation of transcription involved in G1/S transition of mitotic cell cycle (GO:0000083); Biological Process: snoRNA transcription from an RNA polymerase II promoter (GO:0001015); Molecular Function: transcription factor activity, RNA polymerase II transcription factor binding (GO:0001076); Biological Process: DNA-templated transcription, termination (GO:0006353); Biological…	K15176|0|dsq:DICSQDRAFT_152325|RNA polymerase II-associated protein; K15176 RNA polymerase-associated protein CTR9 (A)	[P]	Inorganic ion transport and metabolism	TPR repeat	Tetratricopeptide repeat protein 1 GN=tpr1 OS=Schizosaccharomyces pombe (strain 972 / ATCC 24843) PE=1 SV=1	Uncharacterized protein {ECO:0000313|EMBL:CDO69163.1} OS=Pycnoporus cinnabarinus (Cinnabar-red polypore) PE=4 SV=1	RNA polymerase II-associated protein [Dichomitus squalens LYAD-421 SS1]
EVM02G007750.1	--	--	[S]	Function unknown	TPR repeat	--	Uncharacterized protein {ECO:0000313|EMBL:CDO69636.1} OS=Pycnoporus cinnabarinus (Cinnabar-red polypore) PE=4 SV=1	hypothetical protein DICSQDRAFT_144789 [Dichomitus squalens LYAD-421 SS1]
EVM04G000520.1	Molecular Function: nucleotide binding (GO:0000166); Molecular Function: IMP dehydrogenase activity (GO:0003938); Cellular Component: cytoplasm (GO:0005737); Biological Process: GMP biosynthetic process (GO:0006177); Molecular Function: metal ion binding (GO:0046872); Biological Process: oxidation-reduction process (GO:0055114);	K00088|0|pco:PHACADRAFT_249051|hypothetical protein; K00088 IMP dehydrogenase [EC:1.1.1.205] (A)	[F]	Nucleotide transport and metabolism	IMP dehydrogenase / GMP reductase domain	Inosine-5&apos;-monophosphate dehydrogenase {ECO:0000255|HAMAP-Rule:MF_03156} GN=CNA04240 OS=Cryptococcus neoformans var. neoformans serotype D (strain JEC21 / PE=3 SV=1	Inosine-5&apos;-monophosphate dehydrogenase {ECO:0000256|HAMAP-Rule:MF_03156} OS=Pycnoporus cinnabarinus (Cinnabar-red polypore) PE=3 SV=1	hypothetical protein BN946_scf184817.g19 [Trametes cinnabarina]
EVM01G010410.1	Molecular Function: translation elongation factor activity (GO:0003746); Molecular Function: GTPase activity (GO:0003924); Molecular Function: GTP binding (GO:0005525); Cellular Component: glycine cleavage complex (GO:0005960); Biological Process: translational elongation (GO:0006414); Biological Process: glycine decarboxylation via glycine cleavage system (GO:0019464);	K02358|0|dsq:DICSQDRAFT_96020|elongation factor Tu; K02358 elongation factor Tu (A)	[J]	Translation, ribosomal structure and biogenesis	Elongation factor Tu GTP binding domain	Elongation factor Tu, mitochondrial (Precursor) GN=TUF1 OS=Saccharomyces cerevisiae (strain ATCC 204508 / S288c) PE=1 SV=1	Elongation factor Tu {ECO:0000256|RuleBase:RU004061} OS=Pycnoporus cinnabarinus (Cinnabar-red polypore) PE=3 SV=1	elongation factor Tu [Dichomitus squalens LYAD-421 SS1]
EVM00G009830.1	Molecular Function: peptidase activity, acting on L-amino acid peptides (GO:0070011);	K13721|0|dsq:DICSQDRAFT_135524|hypothetical protein; K13721 aminopeptidase 2 [EC:3.4.11.-] (A)	[EO]	--	Peptidase family M1	Aminopeptidase 1 GN=ape1 OS=Schizosaccharomyces pombe (strain 972 / ATCC 24843) PE=3 SV=1	Uncharacterized protein {ECO:0000313|EMBL:CDO74865.1} OS=Pycnoporus cinnabarinus (Cinnabar-red polypore) PE=4 SV=1	hypothetical protein DICSQDRAFT_135524 [Dichomitus squalens LYAD-421 SS1]
EVM00G009400.1	Molecular Function: catalytic activity (GO:0003824); Cellular Component: nucleus (GO:0005634); Biological Process: DNA repair (GO:0006281); Biological Process: polynucleotide dephosphorylation (GO:0098501);	K08073|0|dsq:DICSQDRAFT_154387|PNK3P-domain-containing protein; K08073 bifunctional polynucleotide phosphatase/kinase [EC:3.1.3.32 2.7.1.78] (A)	[L]	Replication, recombination and repair	Polynucleotide kinase 3 phosphatase	Polynucleotide 5&apos;-hydroxyl-kinase GN=pnk1 OS=Schizosaccharomyces pombe (strain 972 / ATCC 24843) PE=1 SV=2	Uncharacterized protein {ECO:0000313|EMBL:CDO70582.1} OS=Pycnoporus cinnabarinus (Cinnabar-red polypore) PE=4 SV=1	PNK3P-domain-containing protein [Dichomitus squalens LYAD-421 SS1]
EVM01G001470.1	Cellular Component: membrane (GO:0016020); Molecular Function: oxidoreductase activity (GO:0016491); Biological Process: single-organism metabolic process (GO:0044710);	--	--	--	Pyridoxamine 5'-phosphate oxidase	--	Uncharacterized protein {ECO:0000313|EMBL:EJF58548.1} OS=Dichomitus squalens (strain LYAD-421) PE=4 SV=1	hypothetical protein DICSQDRAFT_66872 [Dichomitus squalens LYAD-421 SS1]
EVM06G007220.1	--	--	--	--	--	--	Uncharacterized protein {ECO:0000313|EMBL:EJF56835.1} OS=Dichomitus squalens (strain LYAD-421) PE=4 SV=1	hypothetical protein DICSQDRAFT_112506 [Dichomitus squalens LYAD-421 SS1]
EVM07G003260.1	Molecular Function: binding (GO:0005488);	K11215|0|dsq:DICSQDRAFT_182404|hypothetical protein; K11215 transcription factor STE12 (A)	--	--	STE like transcription factor	Transcription factor steA GN=steA OS=Emericella nidulans (strain FGSC A4 / ATCC 38163 / CBS 112.46 / NRRL PE=2 SV=1	Uncharacterized protein {ECO:0000313|EMBL:EJF58756.1} OS=Dichomitus squalens (strain LYAD-421) PE=4 SV=1	hypothetical protein DICSQDRAFT_182404 [Dichomitus squalens LYAD-421 SS1]
EVM03G002760.1	--	--	--	--	--	--	Predicted protein {ECO:0000313|EMBL:EED85803.1} OS=Postia placenta (strain ATCC 44394 / Madison 698-R) PE=4 SV=1	hypothetical protein TRAVEDRAFT_46633 [Trametes versicolor FP-101664 SS1]
EVM01G011220.1	Biological Process: proteolysis (GO:0006508); Molecular Function: metallopeptidase activity (GO:0008237); Molecular Function: zinc ion binding (GO:0008270);	K03128|0|dsq:DICSQDRAFT_158655|hypothetical protein; K03128 transcription initiation factor TFIID subunit 2 (A)	[K]	Transcription	Bromodomain	Transcription initiation factor TFIID subunit 2 GN=taf2 OS=Schizosaccharomyces pombe (strain 972 / ATCC 24843) PE=3 SV=3	Uncharacterized protein {ECO:0000313|EMBL:CDO73163.1} OS=Pycnoporus cinnabarinus (Cinnabar-red polypore) PE=4 SV=1	hypothetical protein DICSQDRAFT_158655 [Dichomitus squalens LYAD-421 SS1]
EVM01G005430.1	--	--	--	--	--	--	Uncharacterized protein {ECO:0000313|EMBL:CDO72415.1} OS=Pycnoporus cinnabarinus (Cinnabar-red polypore) PE=4 SV=1	hypothetical protein TRAVEDRAFT_112018 [Trametes versicolor FP-101664 SS1]
EVM07G000660.1	--	--	--	--	--	--	Uncharacterized protein {ECO:0000313|EMBL:EJF60277.1} OS=Dichomitus squalens (strain LYAD-421) PE=4 SV=1	hypothetical protein DICSQDRAFT_177666 [Dichomitus squalens LYAD-421 SS1]
EVM06G004850.1	Molecular Function: FMN binding (GO:0010181); Molecular Function: oxidoreductase activity (GO:0016491); Biological Process: oxidation-reduction process (GO:0055114);	--	--	--	Flavin reductase like domain	--	Uncharacterized protein {ECO:0000313|EMBL:EJF57437.1} OS=Dichomitus squalens (strain LYAD-421) PE=4 SV=1	hypothetical protein DICSQDRAFT_183225 [Dichomitus squalens LYAD-421 SS1]
EVM03G008890.1	Molecular Function: coproporphyrinogen oxidase activity (GO:0004109); Biological Process: porphyrin-containing compound biosynthetic process (GO:0006779); Biological Process: oxidation-reduction process (GO:0055114);	K00228|0|dsq:DICSQDRAFT_139946|coproporphyrinogen III oxidase; K00228 coproporphyrinogen III oxidase [EC:1.3.3.3] (A)	[H]	Coenzyme transport and metabolism	Coproporphyrinogen III oxidase	Oxygen-dependent coproporphyrinogen-III oxidase GN=HEM13 OS=Saccharomyces cerevisiae (strain ATCC 204508 / S288c) PE=1 SV=2	Coproporphyrinogen III oxidase {ECO:0000313|EMBL:EJF57904.1} OS=Dichomitus squalens (strain LYAD-421) PE=4 SV=1	Coproporphyrinogen oxidase [Trametes versicolor FP-101664 SS1]
EVM09G000580.1	Molecular Function: binding (GO:0005488);	--	--	--	Retrotransposon gag protein	--	Uncharacterized protein {ECO:0000313|EMBL:EJF57913.1} OS=Dichomitus squalens (strain LYAD-421) PE=4 SV=1	hypothetical protein DICSQDRAFT_168727 [Dichomitus squalens LYAD-421 SS1]
EVM00G015750.1	Molecular Function: binding (GO:0005488);	K11446|4.59269e-141|dsq:DICSQDRAFT_154681|hypothetical protein; K11446 histone demethylase JARID1 [EC:1.14.11.-] (A)	[R]	General function prediction only	ARID/BRIGHT DNA binding domain	Protein ECM5 GN=ECM5 OS=Saccharomyces cerevisiae (strain ATCC 204508 / S288c) PE=1 SV=1	Uncharacterized protein {ECO:0000313|EMBL:EJF62291.1} OS=Dichomitus squalens (strain LYAD-421) PE=4 SV=1	hypothetical protein DICSQDRAFT_154681 [Dichomitus squalens LYAD-421 SS1]
EVM02G010800.1	--	K01262|3.31735e-164|dsq:DICSQDRAFT_50944|Creatinase/aminopeptidase; K01262 Xaa-Pro aminopeptidase [EC:3.4.11.9] (A)	[E]	Amino acid transport and metabolism	Metallopeptidase family M24	Probable Xaa-Pro aminopeptidase P GN=AMPP OS=Arthroderma gypseum (strain ATCC MYA-4604 / CBS 118893) PE=3 SV=1	Uncharacterized protein {ECO:0000313|EMBL:CDO75281.1} OS=Pycnoporus cinnabarinus (Cinnabar-red polypore) PE=3 SV=1	Creatinase/aminopeptidase [Trametes versicolor FP-101664 SS1]
EVM01G005720.1	Molecular Function: transferase activity, transferring glycosyl groups (GO:0016757);	--	[G]	Carbohydrate transport and metabolism	Glycosyl transferase family 8	--	Nucleotide-diphospho-sugar transferase {ECO:0000313|EMBL:EPQ60695.1} OS=Gloeophyllum trabeum (strain ATCC 11539 / FP-39264 / Madison 617) PE=4 SV=1	nucleotide-diphospho-sugar transferase [Dichomitus squalens LYAD-421 SS1]
EVM09G006810.1	--	--	--	--	--	--	Uncharacterized protein {ECO:0000313|EMBL:EKM79737.1} OS=Agaricus bisporus var. burnettii (strain JB137-S8 / ATCC MYA-4627 / PE=4 SV=1	hypothetical protein AGABI1DRAFT_127423 [Agaricus bisporus var. burnettii JB137-S8]
EVM03G009710.1	--	--	--	--	--	--	Uncharacterized protein {ECO:0000313|EMBL:CDO68802.1} OS=Pycnoporus cinnabarinus (Cinnabar-red polypore) PE=4 SV=1	hypothetical protein BN946_scf184805.g11 [Trametes cinnabarina]
EVM11G000850.1	--	--	--	--	--	--	Uncharacterized protein {ECO:0000313|EMBL:CDO73861.1} OS=Pycnoporus cinnabarinus (Cinnabar-red polypore) PE=4 SV=1	hypothetical protein BN946_scf185016.g18 [Trametes cinnabarina]
EVM10G003560.1	Biological Process: cellular process (GO:0009987);	--	--	--	--	--	Uncharacterized protein {ECO:0000313|EMBL:KDR72120.1} (Fragment) OS=Galerina marginata CBS 339.88 PE=4 SV=1	hypothetical protein TRAVEDRAFT_23779 [Trametes versicolor FP-101664 SS1]
EVM00G014220.1	Molecular Function: lyase activity (GO:0016829);	--	--	--	--	--	Uncharacterized protein {ECO:0000313|EMBL:EJF56287.1} OS=Dichomitus squalens (strain LYAD-421) PE=4 SV=1	hypothetical protein DICSQDRAFT_141339 [Dichomitus squalens LYAD-421 SS1]
EVM05G008880.1	--	--	--	--	--	--	Uncharacterized protein {ECO:0000313|EMBL:EJF60651.1} OS=Dichomitus squalens (strain LYAD-421) PE=4 SV=1	hypothetical protein DICSQDRAFT_181157 [Dichomitus squalens LYAD-421 SS1]
EVM06G006170.1	Cellular Component: integral component of membrane (GO:0016021);	--	--	--	--	--	Uncharacterized protein {ECO:0000313|EMBL:EJF60710.1} OS=Dichomitus squalens (strain LYAD-421) PE=4 SV=1	hypothetical protein DICSQDRAFT_127544 [Dichomitus squalens LYAD-421 SS1]
EVM01G012240.1	Molecular Function: calcium ion binding (GO:0005509); Cellular Component: nucleus (GO:0005634); Cellular Component: actomyosin contractile ring (GO:0005826); Cellular Component: cytosol (GO:0005829); Molecular Function: myosin binding (GO:0017022); Biological Process: negative regulation of septation initiation signaling (GO:0031030); Biological Process: mitotic actomyosin contractile ring assemb…	K12757|1.73626e-145|dsq:DICSQDRAFT_131468|EF-hand protein; K12757 myosin regulatory light chain 12 (A)	[Z]	Cytoskeleton	EF-hand domain	Calmodulin OS=Agaricus bisporus (White button mushroom) PE=1 SV=2	Uncharacterized protein {ECO:0000313|EMBL:CDO73061.1} OS=Pycnoporus cinnabarinus (Cinnabar-red polypore) PE=4 SV=1	EF-hand protein [Dichomitus squalens LYAD-421 SS1]
EVM00G004830.1	--	--	[R]	General function prediction only	Leucine rich repeat	Leucine-rich repeat-containing protein SOG2 OS=Saccharomyces cerevisiae (strain ATCC 204508 / S288c) PE=1 SV=1	Uncharacterized protein {ECO:0000313|EMBL:CCM02069.1} OS=Fibroporia radiculosa (strain TFFH 294) PE=4 SV=1	hypothetical protein DICSQDRAFT_97759 [Dichomitus squalens LYAD-421 SS1]
EVM05G007420.1	--	K09527|7.2493e-82|dsq:DICSQDRAFT_175488|DnaJ-domain-containing protein; K09527 DnaJ homolog subfamily C member 7 (A)	[O]	Posttranslational modification, protein turnover, chaperones	DnaJ domain	DnaJ homolog subfamily C member 7 homolog GN=SPBC543.02c OS=Schizosaccharomyces pombe (strain 972 / ATCC 24843) PE=3 SV=1	DnaJ-domain-containing protein {ECO:0000313|EMBL:EJF55828.1} OS=Dichomitus squalens (strain LYAD-421) PE=4 SV=1	DnaJ-domain-containing protein [Dichomitus squalens LYAD-421 SS1]
EVM10G003200.1	--	--	--	--	--	--	Uncharacterized protein {ECO:0000313|EMBL:EJF56092.1} (Fragment) OS=Dichomitus squalens (strain LYAD-421) PE=4 SV=1	hypothetical protein DICSQDRAFT_72220, partial [Dichomitus squalens LYAD-421 SS1]
EVM06G004350.1	Molecular Function: nicotinamide-nucleotide adenylyltransferase activity (GO:0000309); Molecular Function: ATP binding (GO:0005524); Biological Process: NAD biosynthetic process (GO:0009435);	K06210|1.81842e-172|dsq:DICSQDRAFT_69824|Nucleotidylyl transferase; K06210 nicotinamide mononucleotide adenylyltransferase [EC:2.7.7.1 2.7.7.18] (A)	[H]	Coenzyme transport and metabolism	Cytidylyltransferase	Nicotinamide-nucleotide adenylyltransferase 1 GN=NMA1 OS=Saccharomyces cerevisiae (strain ATCC 204508 / S288c) PE=1 SV=1	Nucleotidylyl transferase {ECO:0000313|EMBL:EJF57257.1} OS=Dichomitus squalens (strain LYAD-421) PE=4 SV=1	Nucleotidylyl transferase [Dichomitus squalens LYAD-421 SS1]
EVM01G014190.1	--	--	--	--	--	--	Uncharacterized protein {ECO:0000313|EMBL:EJF61578.1} OS=Dichomitus squalens (strain LYAD-421) PE=4 SV=1	hypothetical protein DICSQDRAFT_180597 [Dichomitus squalens LYAD-421 SS1]
EVM08G001940.1	Cellular Component: protein farnesyltransferase complex (GO:0005965); Molecular Function: transferase activity (GO:0016740); Biological Process: protein farnesylation (GO:0018343); Biological Process: regulation of cell proliferation (GO:0042127);	K05954|0|dsq:DICSQDRAFT_85477|terpenoid cyclases/Protein prenyltransferase; K05954 protein farnesyltransferase subunit beta [EC:2.5.1.58] (A)	[O]	Posttranslational modification, protein turnover, chaperones	Prenyltransferase and squalene oxidase repeat	Protein farnesyltransferase subunit beta GN=cpp1 OS=Schizosaccharomyces pombe (strain 972 / ATCC 24843) PE=1 SV=1	Terpenoid cyclases/Protein prenyltransferase {ECO:0000313|EMBL:EJF61955.1} OS=Dichomitus squalens (strain LYAD-421) PE=4 SV=1	terpenoid cyclases/Protein prenyltransferase [Dichomitus squalens LYAD-421 SS1]
EVM04G008590.1	Biological Process: deoxyribonucleoside diphosphate metabolic process (GO:0009186); Cellular Component: membrane (GO:0016020); Molecular Function: oxidoreductase activity (GO:0016491); Biological Process: oxidation-reduction process (GO:0055114);	K10808|0|dsq:DICSQDRAFT_86937|beta subunit of ribonucleotide reductase; K10808 ribonucleoside-diphosphate reductase subunit M2 [EC:1.17.4.1] (A)	[F]	Nucleotide transport and metabolism	Ribonucleotide reductase, small chain	Ribonucleoside-diphosphate reductase small chain GN=rnr-2 OS=Neurospora crassa (strain ATCC 24698 / 74-OR23-1A / CBS 708.71 / DSM PE=3 SV=2	Beta subunit of ribonucleotide reductase {ECO:0000313|EMBL:EJF61318.1} OS=Dichomitus squalens (strain LYAD-421) PE=4 SV=1	beta subunit of ribonucleotide reductase [Dichomitus squalens LYAD-421 SS1]
EVM01G008640.1	Molecular Function: FMN binding (GO:0010181); Molecular Function: oxidoreductase activity (GO:0016491); Biological Process: oxidation-reduction process (GO:0055114);	--	[CR]	--	NADH:flavin oxidoreductase / NADH oxidase family	Putative NADPH dehydrogenase C23G7.10c GN=SPBC23G7.10c OS=Schizosaccharomyces pombe (strain 972 / ATCC 24843) PE=3 SV=1	Uncharacterized protein {ECO:0000313|EMBL:EMD41900.1} OS=Ceriporiopsis subvermispora (strain B) PE=4 SV=1	FMN-linked oxidoreductase [Dichomitus squalens LYAD-421 SS1]
EVM10G000240.1	Cellular Component: membrane (GO:0016020);	--	[O]	Posttranslational modification, protein turnover, chaperones	Phospholipid methyltransferase	Protein-S-isoprenylcysteine O-methyltransferase GN=mam4 OS=Schizosaccharomyces pombe (strain 972 / ATCC 24843) PE=3 SV=1	Uncharacterized protein {ECO:0000313|EMBL:CDO77816.1} OS=Pycnoporus cinnabarinus (Cinnabar-red polypore) PE=4 SV=1	hypothetical protein TRAVEDRAFT_125616 [Trametes versicolor FP-101664 SS1]
EVM11G003820.1	Cellular Component: integral component of membrane (GO:0016021); Molecular Function: substrate-specific transmembrane transporter activity (GO:0022891); Biological Process: transmembrane transport (GO:0055085);	--	[R]	General function prediction only	Sugar (and other) transporter	Lactose permease GN=LAC12 OS=Kluyveromyces lactis (strain ATCC 8585 / CBS 2359 / DSM 70799 / NBRC PE=3 SV=1	Hexose transporter {ECO:0000313|EMBL:EJF59535.1} OS=Dichomitus squalens (strain LYAD-421) PE=3 SV=1	hexose transporter [Dichomitus squalens LYAD-421 SS1]
EVM02G009920.1	--	--	[R]	General function prediction only	Leucine Rich repeats (2 copies)	Glucose-repressible alcohol dehydrogenase transcriptional effector GN=ccr4 OS=Emericella nidulans (strain FGSC A4 / ATCC 38163 / CBS 112.46 / NRRL PE=3 SV=1	Uncharacterized protein {ECO:0000313|EMBL:EJF60593.1} OS=Dichomitus squalens (strain LYAD-421) PE=4 SV=1	hypothetical protein DICSQDRAFT_161986 [Dichomitus squalens LYAD-421 SS1]
EVM02G004890.1	--	--	--	--	--	--	Uncharacterized protein {ECO:0000313|EMBL:EPS97644.1} OS=Fomitopsis pinicola (strain FP-58527) PE=4 SV=1	hypothetical protein TRAVEDRAFT_71786 [Trametes versicolor FP-101664 SS1]
EVM08G004950.1	--	K14832|0|dsq:DICSQDRAFT_150136|CBF-domain-containing protein; K14832 ribosome biogenesis protein MAK21 (A)	[JK]	--	CBF/Mak21 family	Ribosome biogenesis protein MAK21 OS=Saccharomyces cerevisiae (strain ATCC 204508 / S288c) PE=1 SV=1	CBF-domain-containing protein {ECO:0000313|EMBL:EJF56968.1} OS=Dichomitus squalens (strain LYAD-421) PE=4 SV=1	CBF-domain-containing protein [Dichomitus squalens LYAD-421 SS1]
EVM05G001290.1	--	--	--	--	--	--	Uncharacterized protein {ECO:0000313|EMBL:EJF58882.1} OS=Dichomitus squalens (strain LYAD-421) PE=4 SV=1	hypothetical protein DICSQDRAFT_182255 [Dichomitus squalens LYAD-421 SS1]
EVM02G007690.1	Biological Process: cellular process (GO:0009987);	K13109|1.00474e-172|dsq:DICSQDRAFT_81090|hypothetical protein; K13109 IK cytokine (A)	[T]	Signal transduction mechanisms	RED-like protein N-terminal region	--	Uncharacterized protein {ECO:0000313|EMBL:CDO69627.1} OS=Pycnoporus cinnabarinus (Cinnabar-red polypore) PE=4 SV=1	hypothetical protein DICSQDRAFT_81090 [Dichomitus squalens LYAD-421 SS1]
EVM07G008410.1	--	--	--	--	--	--	Uncharacterized protein {ECO:0000313|EMBL:EJF60301.1} OS=Dichomitus squalens (strain LYAD-421) PE=4 SV=1	hypothetical protein DICSQDRAFT_171261 [Dichomitus squalens LYAD-421 SS1]
EVM03G006840.1	--	--	--	--	--	--	Uncharacterized protein {ECO:0000313|EMBL:CCL99475.1} OS=Fibroporia radiculosa (strain TFFH 294) PE=4 SV=1	hypothetical protein TRAVEDRAFT_71578 [Trametes versicolor FP-101664 SS1]
EVM09G004830.1	--	--	--	--	--	--	Uncharacterized protein {ECO:0000313|EMBL:EJF55675.1} OS=Dichomitus squalens (strain LYAD-421) PE=4 SV=1	hypothetical protein DICSQDRAFT_184244 [Dichomitus squalens LYAD-421 SS1]
EVM10G002580.1	--	--	--	--	Domain of unknown function (DUF4139)	--	Uncharacterized protein {ECO:0000313|EMBL:EJF59169.1} OS=Dichomitus squalens (strain LYAD-421) PE=4 SV=1	hypothetical protein DICSQDRAFT_89657 [Dichomitus squalens LYAD-421 SS1]
EVM09G007480.1	Biological Process: carbohydrate metabolic process (GO:0005975); Molecular Function: hydrolase activity (GO:0016787); Molecular Function: carbohydrate binding (GO:0030246);	--	--	--	Glycosyl hydrolase family 92	--	Glycoside hydrolase family 92 protein {ECO:0000313|EMBL:EJF58264.1} OS=Dichomitus squalens (strain LYAD-421) PE=4 SV=1	glycoside hydrolase family 92 protein [Dichomitus squalens LYAD-421 SS1]
EVM00G008750.1	Molecular Function: nucleotide binding (GO:0000166); Cellular Component: mitochondrion (GO:0005739); Cellular Component: integral component of membrane (GO:0016021);	--	--	--	RNA12 protein	Mitochondrial escape protein 2 (Precursor) GN=YME2 OS=Meyerozyma guilliermondii (strain ATCC 6260 / CBS 566 / DSM 6381 / JCM PE=3 SV=2	Uncharacterized protein {ECO:0000313|EMBL:CCM03851.1} OS=Fibroporia radiculosa (strain TFFH 294) PE=4 SV=1	exonuclease [Dichomitus squalens LYAD-421 SS1]
EVM00G003040.1	Molecular Function: prephenate dehydrogenase (NADP+) activity (GO:0004665); Cellular Component: cytosol (GO:0005829); Biological Process: tyrosine biosynthetic process (GO:0006571); Molecular Function: prephenate dehydrogenase activity (GO:0008977); Cellular Component: membrane (GO:0016020); Molecular Function: identical protein binding (GO:0042802); Biological Process: oxidation-reduction proces…	K00211|0|hir:HETIRDRAFT_327551|hypothetical protein; K00211 prephenate dehydrogenase (NADP+) [EC:1.3.1.13] (A)	[E]	Amino acid transport and metabolism	Prephenate dehydrogenase	Probable prephenate dehydrogenase [NADP(+)] GN=tyr1 OS=Schizosaccharomyces pombe (strain 972 / ATCC 24843) PE=2 SV=1	Uncharacterized protein {ECO:0000313|EMBL:ETW77216.1} OS=Heterobasidion irregulare TC 32-1 PE=4 SV=1	Prephenate dehydrogenase [Trametes versicolor FP-101664 SS1]
EVM09G002480.1	Molecular Function: protein dimerization activity (GO:0046983);	--	--	--	Helix-loop-helix DNA-binding domain	--	Uncharacterized protein {ECO:0000313|EMBL:EJF61784.1} OS=Dichomitus squalens (strain LYAD-421) PE=4 SV=1	hypothetical protein DICSQDRAFT_136300 [Dichomitus squalens LYAD-421 SS1]
EVM00G008780.1	Molecular Function: binding (GO:0005488); Molecular Function: oxidoreductase activity (GO:0016491);	--	[Q]	Secondary metabolites biosynthesis, transport and catabolism	Cytochrome P450	O-methylsterigmatocystin oxidoreductase GN=ordA OS=Aspergillus flavus (strain ATCC 200026 / FGSC A1120 / NRRL 3357 / JCM PE=2 SV=1	Uncharacterized protein {ECO:0000313|EMBL:CDO69014.1} OS=Pycnoporus cinnabarinus (Cinnabar-red polypore) PE=4 SV=1	cytochrome P450 [Dichomitus squalens LYAD-421 SS1]
EVM00G002320.1	--	K14820|0|dsq:DICSQDRAFT_132418|Brix-domain-containing protein; K14820 ribosome biogenesis protein BRX1 (A)	[J]	Translation, ribosomal structure and biogenesis	Brix domain	Ribosome biogenesis protein BRX1 GN=BRX1 OS=Saccharomyces cerevisiae (strain ATCC 204508 / S288c) PE=1 SV=2	Uncharacterized protein {ECO:0000313|EMBL:CDO77925.1} OS=Pycnoporus cinnabarinus (Cinnabar-red polypore) PE=4 SV=1	Brix-domain-containing protein [Dichomitus squalens LYAD-421 SS1]
EVM01G006410.1	Cellular Component: cytoplasm (GO:0005737); Biological Process: protein ubiquitination (GO:0016567); Molecular Function: protein tag (GO:0031386); Biological Process: meiotic cell cycle (GO:0051321);	K08770|0|sla:SERLADRAFT_368035|hypothetical protein; K08770 ubiquitin C (A)	[OR]	--	Ubiquitin family	Ubiquitin (Precursor) GN=UBI4 OS=Saccharomyces cerevisiae (strain ATCC 204508 / S288c) PE=1 SV=1	Polyubiquitin {ECO:0000313|EMBL:AHC00632.1} OS=Ganoderma lucidum (Ling zhi medicinal fungus) PE=2 SV=1	hypothetical protein SERLADRAFT_368035 [Serpula lacrymans var. lacrymans S7.9]
EVM07G007390.1	--	--	--	--	--	--	Uncharacterized protein {ECO:0000313|EMBL:EJF61424.1} OS=Dichomitus squalens (strain LYAD-421) PE=4 SV=1	hypothetical protein DICSQDRAFT_180705 [Dichomitus squalens LYAD-421 SS1]
EVM09G003700.1	--	--	[A]	RNA processing and modification	Complex1_LYR-like	Protein ISD11 GN=ISD11 OS=Saccharomyces cerevisiae (strain ATCC 204508 / S288c) PE=1 SV=1	Uncharacterized protein {ECO:0000313|EMBL:EJF56471.1} OS=Dichomitus squalens (strain LYAD-421) PE=4 SV=1	hypothetical protein DICSQDRAFT_71442 [Dichomitus squalens LYAD-421 SS1]
EVM02G010350.1	--	K09291|5.56153e-38|pco:PHACADRAFT_187038|hypothetical protein; K09291 nucleoprotein TPR (A)	--	--	--	--	Uncharacterized protein {ECO:0000313|EMBL:CDO76702.1} OS=Pycnoporus cinnabarinus (Cinnabar-red polypore) PE=4 SV=1	hypothetical protein TRAVEDRAFT_121374 [Trametes versicolor FP-101664 SS1]
EVM00G004850.1	Molecular Function: metal ion binding (GO:0046872);	--	[R]	General function prediction only	FYVE zinc finger	Vacuolar segregation protein PEP7 GN=YDR323C OS=Saccharomyces cerevisiae (strain ATCC 204508 / S288c) PE=1 SV=2	Uncharacterized protein {ECO:0000313|EMBL:CDO72894.1} OS=Pycnoporus cinnabarinus (Cinnabar-red polypore) PE=4 SV=1	FYVE-domain-containing protein [Dichomitus squalens LYAD-421 SS1]
EVM10G006910.1	Cellular Component: integral component of membrane (GO:0016021); Biological Process: metal ion transport (GO:0030001); Molecular Function: metal ion transmembrane transporter activity (GO:0046873); Biological Process: transmembrane transport (GO:0055085);	K14713|8.21138e-53|dsq:DICSQDRAFT_99777|ZIP-like iron-zinc transporter; K14713 solute carrier family 39 (zinc transporter), member 7 (A)	--	--	--	--	Uncharacterized protein {ECO:0000313|EMBL:EMD31330.1} OS=Ceriporiopsis subvermispora (strain B) PE=4 SV=1	ZIP-like iron-zinc transporter [Dichomitus squalens LYAD-421 SS1]
EVM05G006000.1	--	K13342|0|dsq:DICSQDRAFT_79410|TPR-like protein; K13342 peroxin-5 (A)	[R]	General function prediction only	TPR repeat	Peroxisomal targeting signal receptor GN=PAY32 OS=Yarrowia lipolytica (strain CLIB 122 / E 150) PE=3 SV=1	Uncharacterized protein {ECO:0000313|EMBL:CDO70590.1} OS=Pycnoporus cinnabarinus (Cinnabar-red polypore) PE=4 SV=1	TPR-like protein [Dichomitus squalens LYAD-421 SS1]
EVM01G005410.1	Molecular Function: bis(5'-nucleosyl)-tetraphosphatase (asymmetrical) activity (GO:0004081); Cellular Component: cytosol (GO:0005829); Biological Process: adenosine catabolic process (GO:0006154); Molecular Function: nucleoside-triphosphatase activity (GO:0017111);	K01522|3.72038e-105|dsq:DICSQDRAFT_95000|diadenosine hydrolase; K01522 bis(5'-adenosyl)-triphosphatase [EC:3.6.1.29] (A)	[FR]	--	HIT domain	Bis(5&apos;-nucleosyl)-tetraphosphatase [asymmetrical] GN=aph1 OS=Schizosaccharomyces pombe (strain 972 / ATCC 24843) PE=1 SV=2	Uncharacterized protein {ECO:0000313|EMBL:CDO72416.1} OS=Pycnoporus cinnabarinus (Cinnabar-red polypore) PE=4 SV=1	diadenosine hydrolase [Dichomitus squalens LYAD-421 SS1]
EVM07G002130.1	Molecular Function: monooxygenase activity (GO:0004497); Molecular Function: iron ion binding (GO:0005506); Molecular Function: oxidoreductase activity, acting on paired donors, with incorporation or reduction of molecular oxygen (GO:0016705); Molecular Function: heme binding (GO:0020037); Biological Process: oxidation-reduction process (GO:0055114);	--	[Q]	Secondary metabolites biosynthesis, transport and catabolism	Cytochrome P450	O-methylsterigmatocystin oxidoreductase GN=ordA OS=Aspergillus flavus (strain ATCC 200026 / FGSC A1120 / NRRL 3357 / JCM PE=2 SV=1	Cytochrome P450 {ECO:0000313|EMBL:EJF60250.1} OS=Dichomitus squalens (strain LYAD-421) PE=3 SV=1	cytochrome P450 [Dichomitus squalens LYAD-421 SS1]
EVM10G007340.1	--	--	--	--	--	--	Predicted protein {ECO:0000313|EMBL:EED86021.1} OS=Postia placenta (strain ATCC 44394 / Madison 698-R) PE=4 SV=1	hypothetical protein DICSQDRAFT_80037 [Dichomitus squalens LYAD-421 SS1]
EVM05G005080.1	Cellular Component: mitochondrion (GO:0005739); Molecular Function: electron carrier activity (GO:0009055); Molecular Function: flavin adenine dinucleotide binding (GO:0050660);	K03522|0|dsq:DICSQDRAFT_143913|electron transfer flavo protein alpha subunit; K03522 electron transfer flavoprotein alpha subunit (A)	[C]	Energy production and conversion	Electron transfer flavoprotein FAD-binding domain	Probable electron transfer flavoprotein subunit alpha, mitochondrial (Precursor) GN=ETF1 OS=Cryptococcus neoformans var. neoformans serotype D (strain JEC21 / PE=3 SV=1	Uncharacterized protein {ECO:0000313|EMBL:CDO72513.1} OS=Pycnoporus cinnabarinus (Cinnabar-red polypore) PE=4 SV=1	electron transfer flavo protein alpha subunit [Dichomitus squalens LYAD-421 SS1]
EVM09G003770.1	--	--	--	--	--	--	Uncharacterized protein {ECO:0000313|EMBL:EJF56467.1} OS=Dichomitus squalens (strain LYAD-421) PE=4 SV=1	hypothetical protein DICSQDRAFT_183807 [Dichomitus squalens LYAD-421 SS1]
EVM02G002450.1	Cellular Component: integral component of membrane (GO:0016021);	--	[I]	Lipid transport and metabolism	PAP2 superfamily	Probable diacylglycerol pyrophosphate phosphatase 1 GN=dpp1 OS=Schizosaccharomyces pombe (strain 972 / ATCC 24843) PE=3 SV=1	Lipid phosphate phosphatase 1 {ECO:0000313|EMBL:EJF57189.1} OS=Dichomitus squalens (strain LYAD-421) PE=4 SV=1	lipid phosphate phosphatase 1 [Dichomitus squalens LYAD-421 SS1]
EVM11G001410.1	Molecular Function: catalytic activity (GO:0003824); Molecular Function: metal ion binding (GO:0046872);	--	--	--	Terpene synthase family, metal binding domain	Delta(6)-protoilludene synthase GN=PRO1 OS=Armillaria gallica (Bulbous honey fungus) PE=1 SV=1	Uncharacterized protein {ECO:0000313|EMBL:EMD35347.1} OS=Ceriporiopsis subvermispora (strain B) PE=4 SV=1	terpenoid synthase [Trametes versicolor FP-101664 SS1]
EVM03G001520.1	--	--	--	--	--	--	Uncharacterized protein {ECO:0000313|EMBL:EJF62324.1} OS=Dichomitus squalens (strain LYAD-421) PE=4 SV=1	hypothetical protein DICSQDRAFT_125938 [Dichomitus squalens LYAD-421 SS1]
EVM11G005140.1	--	--	--	--	--	--	Uncharacterized protein {ECO:0000313|EMBL:EJF55895.1} OS=Dichomitus squalens (strain LYAD-421) PE=4 SV=1	hypothetical protein DICSQDRAFT_130399 [Dichomitus squalens LYAD-421 SS1]
EVM03G002900.1	--	--	--	--	--	RNA polymerase I-specific transcription initiation factor rrn5 GN=rrn5 OS=Schizosaccharomyces pombe (strain 972 / ATCC 24843) PE=1 SV=1	Uncharacterized protein {ECO:0000313|EMBL:CDO69851.1} OS=Pycnoporus cinnabarinus (Cinnabar-red polypore) PE=4 SV=1	hypothetical protein DICSQDRAFT_134741 [Dichomitus squalens LYAD-421 SS1]
EVM08G005280.1	--	--	--	--	--	--	Uncharacterized protein {ECO:0000313|EMBL:EKM48237.1} OS=Phanerochaete carnosa (strain HHB-10118-sp) PE=4 SV=1	hypothetical protein SCLCIDRAFT_142248, partial [Scleroderma citrinum Foug A]
EVM09G004310.1	Biological Process: tRNA wobble uridine modification (GO:0002098); Cellular Component: cytosol (GO:0005829); Biological Process: protein urmylation (GO:0032447); Biological Process: tRNA thio-modification (GO:0034227);	K12161|4.04659e-31|pco:PHACADRAFT_194660|hypothetical protein; K12161 ubiquitin related modifier 1 (A)	[O]	Posttranslational modification, protein turnover, chaperones	Urm1 (Ubiquitin related modifier)	Ubiquitin-related modifier 1 {ECO:0000255|HAMAP-Rule:MF_03048} OS=Coprinopsis cinerea (strain Okayama-7 / 130 / ATCC MYA-4618 / FGSC PE=3 SV=1	Ubiquitin-related modifier 1 {ECO:0000256|HAMAP-Rule:MF_03048, ECO:0000256|RuleBase:RU361182} OS=Pycnoporus cinnabarinus (Cinnabar-red polypore) PE=3 SV=1	hypothetical protein BN946_scf184962.g41 [Trametes cinnabarina]
EVM03G005680.1	Molecular Function: transferase activity (GO:0016740);	K07442|1.08934e-170|pco:PHACADRAFT_261888|hypothetical protein; K07442 tRNA (adenine57-N1/adenine58-N1)-methyltransferase [EC:2.1.1.219 2.1.1.220] (A)	[J]	Translation, ribosomal structure and biogenesis	tRNA methyltransferase complex GCD14 subunit	tRNA (adenine(58)-N(1))-methyltransferase catalytic subunit TRM61 GN=TRM61 OS=Cryptococcus neoformans var. neoformans serotype D (strain JEC21 / PE=3 SV=1	Uncharacterized protein {ECO:0000313|EMBL:CCM04913.1} OS=Fibroporia radiculosa (strain TFFH 294) PE=4 SV=1	tRNA methyltransferase complex GCD14 subunit [Trametes versicolor FP-101664 SS1]
EVM08G004280.1	Molecular Function: oxidoreductase activity (GO:0016491); Biological Process: oxidation-reduction process (GO:0055114); Molecular Function: FAD binding (GO:0071949);	K00480|0|dsq:DICSQDRAFT_174400|FAD/NAD(P)-binding domain-containing protein; K00480 salicylate hydroxylase [EC:1.14.13.1] (A)	[CR]	--	FAD binding domain	Kynurenine 3-monooxygenase {ECO:0000255|HAMAP-Rule:MF_03018} GN=CNC04120 OS=Cryptococcus neoformans var. neoformans serotype D (strain JEC21 / PE=3 SV=1	FAD/NAD(P)-binding domain-containing protein {ECO:0000313|EMBL:EJF56919.1} OS=Dichomitus squalens (strain LYAD-421) PE=4 SV=1	FAD/NAD(P)-binding domain-containing protein [Dichomitus squalens LYAD-421 SS1]
EVM09G000480.1	--	--	--	--	--	--	Uncharacterized protein {ECO:0000313|EMBL:EJF59193.1} OS=Dichomitus squalens (strain LYAD-421) PE=4 SV=1	hypothetical protein TRAVEDRAFT_81795, partial [Trametes versicolor FP-101664 SS1]
EVM02G006520.1	Cellular Component: cytoplasm (GO:0005737); Molecular Function: zinc ion binding (GO:0008270); Molecular Function: oxidoreductase activity (GO:0016491); Biological Process: cellular metabolic process (GO:0044237); Biological Process: single-organism cellular process (GO:0044763); Biological Process: oxidation-reduction process (GO:0055114);	K07512|7.79604e-105|dsq:DICSQDRAFT_53580|NAD(P)-binding protein; K07512 mitochondrial trans-2-enoyl-CoA reductase [EC:1.3.1.38] (A)	[KC]	--	Zinc-binding dehydrogenase	Probable trans-2-enoyl-CoA reductase, mitochondrial (Precursor) GN=ETR1 OS=Yarrowia lipolytica (strain CLIB 122 / E 150) PE=3 SV=1	Uncharacterized protein {ECO:0000313|EMBL:CDO77669.1} OS=Pycnoporus cinnabarinus (Cinnabar-red polypore) PE=4 SV=1	NAD(P)-binding protein [Dichomitus squalens LYAD-421 SS1]
EVM03G001320.1	Cellular Component: integral component of membrane (GO:0016021);	--	--	--	--	--	Uncharacterized protein {ECO:0000313|EMBL:EJF57076.1} OS=Dichomitus squalens (strain LYAD-421) PE=4 SV=1	hypothetical protein DICSQDRAFT_92661 [Dichomitus squalens LYAD-421 SS1]
EVM01G010390.1	--	--	--	--	--	--	Uncharacterized protein {ECO:0000313|EMBL:CDO76639.1} OS=Pycnoporus cinnabarinus (Cinnabar-red polypore) PE=4 SV=1	acyl-CoA N-acyltransferase [Dichomitus squalens LYAD-421 SS1]
EVM03G000340.1	Molecular Function: oxidoreductase activity (GO:0016491); Biological Process: oxidation-reduction process (GO:0055114);	--	--	--	Putative oxidoreductase C terminal	Uncharacterized protein C12C2.04 GN=SPBC12C2.04 OS=Schizosaccharomyces pombe (strain 972 / ATCC 24843) PE=4 SV=1	Uncharacterized protein {ECO:0000313|EMBL:EJF56654.1} OS=Dichomitus squalens (strain LYAD-421) PE=4 SV=1	hypothetical protein DICSQDRAFT_163789 [Dichomitus squalens LYAD-421 SS1]
EVM03G005030.1	--	K11426|1.31871e-155|dsq:DICSQDRAFT_102803|SET domain-containing protein; K11426 SET and MYND domain-containing protein (A)	[B]	Chromatin structure and dynamics	SET domain	Potential protein lysine methyltransferase SET5 GN=SET5 OS=Scheffersomyces stipitis (strain ATCC 58785 / CBS 6054 / NBRC 10063 / PE=3 SV=2	Uncharacterized protein {ECO:0000313|EMBL:EPT05304.1} OS=Fomitopsis pinicola (strain FP-58527) PE=4 SV=1	SET domain-containing protein [Dichomitus squalens LYAD-421 SS1]
EVM11G006310.1	Molecular Function: fructose-bisphosphate aldolase activity (GO:0004332); Biological Process: glycolytic process (GO:0006096); Molecular Function: zinc ion binding (GO:0008270);	K01624|0|dsq:DICSQDRAFT_140000|fructose-bisphosphate aldolase; K01624 fructose-bisphosphate aldolase, class II [EC:4.1.2.13] (A)	[G]	Carbohydrate transport and metabolism	Fructose-bisphosphate aldolase class-II	Fructose-bisphosphate aldolase 1 GN=FBA1 OS=Paracoccidioides lutzii (strain ATCC MYA-826 / Pb01) PE=1 SV=3	Fructose-bisphosphate aldolase {ECO:0000313|EMBL:EJF57839.1} OS=Dichomitus squalens (strain LYAD-421) PE=4 SV=1	fructose-bisphosphate aldolase [Dichomitus squalens LYAD-421 SS1]
EVM06G001070.1	--	--	--	--	--	--	Uncharacterized protein {ECO:0000313|EMBL:EJF59834.1} OS=Dichomitus squalens (strain LYAD-421) PE=4 SV=1	hypothetical protein DICSQDRAFT_137960 [Dichomitus squalens LYAD-421 SS1]
EVM00G011880.1	Cellular Component: nuclear chromatin (GO:0000790); Cellular Component: nucleolus (GO:0005730); Cellular Component: cytosol (GO:0005829); Cellular Component: mRNA cleavage and polyadenylation specificity factor complex (GO:0005847); Biological Process: mRNA polyadenylation (GO:0006378); Biological Process: mRNA cleavage (GO:0006379);	K15542|0|dsq:DICSQDRAFT_104295|WD40 repeat-like protein; K15542 polyadenylation factor subunit 2 (A)	[A]	RNA processing and modification	WD domain, G-beta repeat	Polyadenylation factor subunit 2 GN=pfs2 OS=Schizosaccharomyces pombe (strain 972 / ATCC 24843) PE=3 SV=1	Uncharacterized protein {ECO:0000313|EMBL:CDO71888.1} OS=Pycnoporus cinnabarinus (Cinnabar-red polypore) PE=4 SV=1	WD40 repeat-like protein [Dichomitus squalens LYAD-421 SS1]
EVM01G011680.1	--	--	--	--	--	--	Uncharacterized protein {ECO:0000313|EMBL:EPT03816.1} OS=Fomitopsis pinicola (strain FP-58527) PE=4 SV=1	hypothetical protein FOMPIDRAFT_1046299 [Fomitopsis pinicola FP-58527 SS1]
EVM05G009230.1	Biological Process: dephosphorylation (GO:0016311); Molecular Function: phosphatase activity (GO:0016791);	K15731|0|pco:PHACADRAFT_146736|hypothetical protein; K15731 carboxy-terminal domain RNA polymerase II polypeptide A small phosphatase [EC:3.1.3.16] (A)	[K]	Transcription	NLI interacting factor-like phosphatase	Uncharacterized protein C2F7.02c GN=SPAC2F7.02c OS=Schizosaccharomyces pombe (strain 972 / ATCC 24843) PE=1 SV=1	Uncharacterized protein {ECO:0000313|EMBL:CDO75668.1} OS=Pycnoporus cinnabarinus (Cinnabar-red polypore) PE=4 SV=1	hypothetical protein BN946_scf184941.g21 [Trametes cinnabarina]
EVM00G000260.1	--	--	--	--	--	--	Uncharacterized protein {ECO:0000313|EMBL:EJF55692.1} OS=Dichomitus squalens (strain LYAD-421) PE=4 SV=1	hypothetical protein DICSQDRAFT_184240 [Dichomitus squalens LYAD-421 SS1]
EVM04G003780.1	Molecular Function: ATP binding (GO:0005524); Cellular Component: nucleus (GO:0005634); Cellular Component: cytosol (GO:0005829); Biological Process: RNA polymerase II complex import to nucleus (GO:0044376); Biological Process: RNA polymerase III complex localization to nucleus (GO:1990022);	K06883|0|dsq:DICSQDRAFT_160765|hypothetical protein; K06883 (A)	[K]	Transcription	Conserved hypothetical ATP binding protein	GPN-loop GTPase 3 {ECO:0000250|UniProtKB:Q06543} GN=CNB04680 OS=Cryptococcus neoformans var. neoformans serotype D (strain JEC21 / PE=3 SV=1	Uncharacterized protein {ECO:0000313|EMBL:EKM59655.1} OS=Phanerochaete carnosa (strain HHB-10118-sp) PE=4 SV=1	hypothetical protein DICSQDRAFT_160765 [Dichomitus squalens LYAD-421 SS1]
EVM02G011320.1	--	--	[L]	Replication, recombination and repair	--	--	Uncharacterized protein {ECO:0000313|EMBL:KDQ56488.1} (Fragment) OS=Jaapia argillacea MUCL 33604 PE=4 SV=1	hypothetical protein JAAARDRAFT_132751, partial [Jaapia argillacea MUCL 33604]
EVM06G002440.1	Molecular Function: O-methyltransferase activity (GO:0008171); Biological Process: methylation (GO:0032259);	--	[R]	General function prediction only	O-methyltransferase	Sterigmatocystin 8-O-methyltransferase (Precursor) GN=omtA OS=Aspergillus flavus PE=3 SV=1	S-adenosyl-L-methionine-dependent methyltransferase {ECO:0000313|EMBL:EJF57429.1} OS=Dichomitus squalens (strain LYAD-421) PE=4 SV=1	S-adenosyl-L-methionine-dependent methyltransferase [Dichomitus squalens LYAD-421 SS1]
EVM07G005060.1	--	--	--	--	Munc13 (mammalian uncoordinated) homology domain	Uncharacterized protein C11E3.02c GN=SPAC11E3.02c OS=Schizosaccharomyces pombe (strain 972 / ATCC 24843) PE=3 SV=1	Uncharacterized protein {ECO:0000313|EMBL:EJF57461.1} OS=Dichomitus squalens (strain LYAD-421) PE=4 SV=1	hypothetical protein DICSQDRAFT_92208 [Dichomitus squalens LYAD-421 SS1]
EVM00G023520.1	Cellular Component: integral component of membrane (GO:0016021); Molecular Function: oxidoreductase activity (GO:0016491); Biological Process: oxidation-reduction process (GO:0055114);	K17871|0|dsq:DICSQDRAFT_105807|NADH dehydrogenase; K17871 NADH:ubiquinone reductase (non-electrogenic) [EC:1.6.5.9] (A)	[C]	Energy production and conversion	Pyridine nucleotide-disulphide oxidoreductase	External alternative NADH-ubiquinone oxidoreductase, mitochondrial (Precursor) GN=NDH2 OS=Yarrowia lipolytica (strain CLIB 122 / E 150) PE=1 SV=1	NADH dehydrogenase {ECO:0000313|EMBL:EJF61616.1} OS=Dichomitus squalens (strain LYAD-421) PE=4 SV=1	NADH dehydrogenase [Dichomitus squalens LYAD-421 SS1]
EVM06G001450.1	--	--	--	--	--	--	Uncharacterized protein {ECO:0000313|EMBL:EJF58289.1} OS=Dichomitus squalens (strain LYAD-421) PE=4 SV=1	hypothetical protein DICSQDRAFT_173110 [Dichomitus squalens LYAD-421 SS1]
EVM08G008240.1	--	--	--	--	--	--	Uncharacterized protein {ECO:0000313|EMBL:EJF55983.1} OS=Dichomitus squalens (strain LYAD-421) PE=4 SV=1	hypothetical protein DICSQDRAFT_184063 [Dichomitus squalens LYAD-421 SS1]
EVM04G000560.1	--	--	--	--	--	--	Uncharacterized protein {ECO:0000313|EMBL:EJF60012.1} OS=Dichomitus squalens (strain LYAD-421) PE=4 SV=1	hypothetical protein DICSQDRAFT_171499 [Dichomitus squalens LYAD-421 SS1]
EVM10G004320.1	--	--	[Q]	Secondary metabolites biosynthesis, transport and catabolism	Cytochrome P450	Tryprostatin B 6-hydroxylase GN=ftmP450-1 OS=Neosartorya fumigata (strain ATCC MYA-4609 / Af293 / CBS 101355 / FGSC PE=3 SV=2	High nitrogen upregulated cytochrome P450 monooxygenase 2 {ECO:0000313|EMBL:EJF55986.1} (Fragment) OS=Dichomitus squalens (strain LYAD-421) PE=3 SV=1	high nitrogen upregulated cytochrome P450 monooxygenase 2, partial [Dichomitus squalens LYAD-421 SS1]
EVM01G019320.1	Molecular Function: lyase activity (GO:0016829);	--	--	--	Terpene synthase family, metal binding domain	Alpha-muurolene synthase GN=COP3 OS=Coprinopsis cinerea (strain Okayama-7 / 130 / ATCC MYA-4618 / FGSC PE=1 SV=1	Uncharacterized protein {ECO:0000313|EMBL:CDO74937.1} OS=Pycnoporus cinnabarinus (Cinnabar-red polypore) PE=4 SV=1	terpenoid synthase [Dichomitus squalens LYAD-421 SS1]
EVM01G015900.1	Molecular Function: nucleotide binding (GO:0000166); Molecular Function: ATPase activity, coupled to transmembrane movement of ions, phosphorylative mechanism (GO:0015662); Cellular Component: integral component of membrane (GO:0016021); Molecular Function: cation-transporting ATPase activity (GO:0019829); Biological Process: metal ion transport (GO:0030001); Molecular Function: ion binding (GO:0…	--	[P]	Inorganic ion transport and metabolism	E1-E2 ATPase	Sodium transport ATPase 1 GN=YD6888.02C OS=Saccharomyces cerevisiae (strain ATCC 204508 / S288c) PE=1 SV=1	Sodium transport ATPase 1 {ECO:0000313|EMBL:AFX00735.1} (Fragment) OS=Ganoderma lucidum (Ling zhi medicinal fungus) PE=2 SV=1	sodium transport ATPase 1, partial [Ganoderma lucidum]
EVM03G007500.1	Cellular Component: nucleus (GO:0005634); Biological Process: regulation of transcription, DNA-templated (GO:0006355);	K12605|0|dsq:DICSQDRAFT_106576|hypothetical protein; K12605 CCR4-NOT transcription complex subunit 2 (A)	[KDR]	--	NOT2 / NOT3 / NOT5 family	General negative regulator of transcription subunit 2 GN=not2 OS=Schizosaccharomyces pombe (strain 972 / ATCC 24843) PE=1 SV=2	Uncharacterized protein {ECO:0000313|EMBL:EJF60958.1} OS=Dichomitus squalens (strain LYAD-421) PE=4 SV=1	hypothetical protein DICSQDRAFT_106576 [Dichomitus squalens LYAD-421 SS1]
EVM03G002210.1	Cellular Component: endoplasmic reticulum (GO:0005783); Cellular Component: integral component of membrane (GO:0016021); Molecular Function: transmembrane transporter activity (GO:0022857); Biological Process: transmembrane transport (GO:0055085);	--	[R]	General function prediction only	Major Facilitator Superfamily	Uncharacterized MFS-type transporter PB1E7.08c GN=SPAPB1E7.08c OS=Schizosaccharomyces pombe (strain 972 / ATCC 24843) PE=1 SV=1	Uncharacterized protein {ECO:0000313|EMBL:CCL98516.1} OS=Fibroporia radiculosa (strain TFFH 294) PE=4 SV=1	membrane transporter [Dichomitus squalens LYAD-421 SS1]
EVM04G001780.1	Cellular Component: EKC/KEOPS complex (GO:0000408); Biological Process: telomere maintenance via recombination (GO:0000722); Cellular Component: nucleus (GO:0005634); Cellular Component: cytosol (GO:0005829); Biological Process: positive regulation of transcription from RNA polymerase II promoter (GO:0045944);	K15901|4.70033e-108|dsq:DICSQDRAFT_94523|CGI-121-domain-containing protein; K15901 EKC/KEOPS complex subunit CGI121/TPRKB (A)	[S]	Function unknown	Kinase binding protein CGI-121	EKC/KEOPS complex subunit CGI121 GN=CGI121 OS=Cryptococcus neoformans var. neoformans serotype D (strain JEC21 / PE=3 SV=1	CGI-121-domain-containing protein {ECO:0000313|EMBL:EJF55777.1} OS=Dichomitus squalens (strain LYAD-421) PE=3 SV=1	CGI-121-domain-containing protein [Dichomitus squalens LYAD-421 SS1]
EVM10G005630.1	Molecular Function: cyanate hydratase activity (GO:0008824); Biological Process: cyanate metabolic process (GO:0009439); Molecular Function: sequence-specific DNA binding (GO:0043565);	K01725|1.28311e-79|hir:HETIRDRAFT_382812|hypothetical protein; K01725 cyanate lyase [EC:4.2.1.104] (A)	--	--	Cyanate lyase C-terminal domain	Cyanate hydratase {ECO:0000255|HAMAP-Rule:MF_03139} OS=Coprinopsis cinerea (strain Okayama-7 / 130 / ATCC MYA-4618 / FGSC PE=3 SV=2	Cyanate hydratase {ECO:0000256|HAMAP-Rule:MF_03139} OS=Ceriporiopsis subvermispora (strain B) PE=3 SV=1	Cyanase [Trametes versicolor FP-101664 SS1]
EVM01G018910.1	Cellular Component: presequence translocase-associated import motor (GO:0001405); Molecular Function: ATPase activator activity (GO:0001671); Cellular Component: integral component of membrane (GO:0016021); Biological Process: protein import into mitochondrial matrix (GO:0030150); Biological Process: positive regulation of ATPase activity (GO:0032781);	K09539|4.16981e-52|psq:PUNSTDRAFT_101657|hypothetical protein; K09539 DnaJ homolog subfamily C member 19 (A)	[O]	Posttranslational modification, protein turnover, chaperones	DnaJ domain	Mitochondrial import inner membrane translocase subunit TIM14 GN=PAM18 OS=Candida glabrata (strain ATCC 2001 / CBS 138 / JCM 3761 / NBRC 0622 / PE=3 SV=1	Uncharacterized protein {ECO:0000313|EMBL:KDQ57102.1} OS=Jaapia argillacea MUCL 33604 PE=4 SV=1	hypothetical protein JAAARDRAFT_131642 [Jaapia argillacea MUCL 33604]
EVM01G013590.1	Biological Process: porphyrin-containing compound biosynthetic process (GO:0006779); Molecular Function: methyltransferase activity (GO:0008168); Biological Process: single-organism metabolic process (GO:0044710);	K00589|0|dsq:DICSQDRAFT_96651|uroporphyrin-III C-methyltransferase; K00589 uroporphyrin-III C-methyltransferase [EC:2.1.1.107] (A)	[H]	Coenzyme transport and metabolism	Tetrapyrrole (Corrin/Porphyrin) Methylases	Probable uroporphyrinogen-III C-methyltransferase GN=SPCC1739.06c OS=Schizosaccharomyces pombe (strain 972 / ATCC 24843) PE=2 SV=1	Uncharacterized protein {ECO:0000313|EMBL:CDO73399.1} OS=Pycnoporus cinnabarinus (Cinnabar-red polypore) PE=3 SV=1	uroporphyrin-III C-methyltransferase [Dichomitus squalens LYAD-421 SS1]
EVM03G009590.1	Molecular Function: oxidoreductase activity (GO:0016491);	--	[CR]	--	FAD binding domain	--	Monooxygenase {ECO:0000313|EMBL:EJF58085.1} OS=Dichomitus squalens (strain LYAD-421) PE=4 SV=1	monooxygenase [Dichomitus squalens LYAD-421 SS1]
EVM00G007620.1	--	--	--	--	--	--	Uncharacterized protein {ECO:0000313|EMBL:CDO70773.1} OS=Pycnoporus cinnabarinus (Cinnabar-red polypore) PE=4 SV=1	hypothetical protein DICSQDRAFT_177188 [Dichomitus squalens LYAD-421 SS1]
EVM08G002270.1	Cellular Component: integral component of membrane (GO:0016021);	--	--	--	Protein of unknown function (DUF1212)	Pheromone-regulated membrane protein 10 GN=AFR075C OS=Ashbya gossypii (strain ATCC 10895 / CBS 109.51 / FGSC 9923 / NRRL PE=3 SV=1	Uncharacterized protein {ECO:0000313|EMBL:EJF61917.1} OS=Dichomitus squalens (strain LYAD-421) PE=4 SV=1	hypothetical protein DICSQDRAFT_136045 [Dichomitus squalens LYAD-421 SS1]
EVM06G003070.1	--	--	[A]	RNA processing and modification	AAA domain	ATP-dependent helicase upf1 GN=upf1 OS=Schizosaccharomyces pombe (strain 972 / ATCC 24843) PE=3 SV=2	Uncharacterized protein {ECO:0000313|EMBL:EJF57438.1} OS=Dichomitus squalens (strain LYAD-421) PE=4 SV=1	hypothetical protein DICSQDRAFT_69502 [Dichomitus squalens LYAD-421 SS1]
EVM03G007520.1	--	--	[R]	General function prediction only	Carboxylesterase family	Lipase 1 (Precursor) GN=LIP1 OS=Geotrichum candidum (Oospora lactis) PE=1 SV=2	Alpha/beta-hydrolase {ECO:0000313|EMBL:EJF60950.1} OS=Dichomitus squalens (strain LYAD-421) PE=3 SV=1	alpha/beta-hydrolase [Dichomitus squalens LYAD-421 SS1]
EVM03G003310.1	--	--	--	--	--	--	Uncharacterized protein {ECO:0000313|EMBL:CDO76088.1} OS=Pycnoporus cinnabarinus (Cinnabar-red polypore) PE=4 SV=1	hypothetical protein DICSQDRAFT_134796 [Dichomitus squalens LYAD-421 SS1]
EVM04G011080.1	--	--	--	--	--	--	Uncharacterized protein {ECO:0000313|EMBL:EJF62416.1} (Fragment) OS=Dichomitus squalens (strain LYAD-421) PE=4 SV=1	hypothetical protein DICSQDRAFT_58770, partial [Dichomitus squalens LYAD-421 SS1]
EVM09G002640.1	Cellular Component: integral component of membrane (GO:0016021); Molecular Function: oxidoreductase activity (GO:0016491); Biological Process: oxidation-reduction process (GO:0055114);	K08008|0|dsq:DICSQDRAFT_169781|NADPH oxidase isoform 2; K08008 NADPH oxidase (A)	[PQ]	--	Ferric reductase NAD binding domain	Ferric reductase transmembrane component 1 GN=frp1 OS=Schizosaccharomyces pombe (strain 972 / ATCC 24843) PE=1 SV=1	Uncharacterized protein {ECO:0000313|EMBL:CDO68597.1} OS=Pycnoporus cinnabarinus (Cinnabar-red polypore) PE=4 SV=1	NADPH oxidase isoform 2 [Trametes versicolor FP-101664 SS1]
EVM06G002500.1	Molecular Function: transferase activity (GO:0016740);	--	--	--	O-methyltransferase	Sterigmatocystin 8-O-methyltransferase (Precursor) GN=omtA OS=Aspergillus parasiticus PE=1 SV=1	S-adenosyl-L-methionine-dependent methyltransferase {ECO:0000313|EMBL:EJF57429.1} OS=Dichomitus squalens (strain LYAD-421) PE=4 SV=1	S-adenosyl-L-methionine-dependent methyltransferase [Dichomitus squalens LYAD-421 SS1]
EVM00G008540.1	--	--	[T]	Signal transduction mechanisms	Eukaryotic cytochrome b561	--	Uncharacterized protein {ECO:0000313|EMBL:EMD38635.1} OS=Ceriporiopsis subvermispora (strain B) PE=4 SV=1	hypothetical protein DICSQDRAFT_49329, partial [Dichomitus squalens LYAD-421 SS1]
EVM02G011470.1	--	--	--	--	--	--	--	hypothetical protein TRAVEDRAFT_49413 [Trametes versicolor FP-101664 SS1]
EVM04G008970.1	--	--	--	--	--	--	Uncharacterized protein {ECO:0000313|EMBL:EJF56610.1} OS=Dichomitus squalens (strain LYAD-421) PE=4 SV=1	hypothetical protein DICSQDRAFT_174748 [Dichomitus squalens LYAD-421 SS1]
EVM02G011600.1	--	--	--	--	--	--	Uncharacterized protein {ECO:0000313|EMBL:CDO75467.1} OS=Pycnoporus cinnabarinus (Cinnabar-red polypore) PE=4 SV=1	hypothetical protein TRAVEDRAFT_43071 [Trametes versicolor FP-101664 SS1]
EVM05G006260.1	--	--	--	--	Protein kinase domain	--	Putative uncharacterized protein {ECO:0000313|EMBL:EGN92527.1} OS=Serpula lacrymans var. lacrymans (strain S7.3) PE=4 SV=1	hypothetical protein SERLA73DRAFT_127369 [Serpula lacrymans var. lacrymans S7.3]
EVM00G019280.1	--	--	--	--	--	--	Uncharacterized protein {ECO:0000313|EMBL:CDO70617.1} OS=Pycnoporus cinnabarinus (Cinnabar-red polypore) PE=4 SV=1	hypothetical protein DICSQDRAFT_134342 [Dichomitus squalens LYAD-421 SS1]
EVM00G022670.1	Molecular Function: serine-type carboxypeptidase activity (GO:0004185); Biological Process: proteolysis (GO:0006508);	--	[OE]	--	Serine carboxypeptidase	Carboxypeptidase Y homolog A (Precursor) GN=CPYA OS=Paracoccidioides brasiliensis (strain Pb18) PE=3 SV=1	Carboxypeptidase {ECO:0000256|RuleBase:RU361156} OS=Dichomitus squalens (strain LYAD-421) PE=3 SV=1	serine carboxypeptidase [Dichomitus squalens LYAD-421 SS1]
EVM03G004870.1	Molecular Function: monooxygenase activity (GO:0004497); Molecular Function: iron ion binding (GO:0005506); Molecular Function: oxidoreductase activity, acting on paired donors, with incorporation or reduction of molecular oxygen (GO:0016705); Molecular Function: heme binding (GO:0020037); Biological Process: oxidation-reduction process (GO:0055114);	--	[Q]	Secondary metabolites biosynthesis, transport and catabolism	Cytochrome P450	Trichodiene oxygenase GN=TRI4 OS=Fusarium sporotrichioides PE=3 SV=1	Cytochrome P450 {ECO:0000313|EMBL:EJF62016.1} OS=Dichomitus squalens (strain LYAD-421) PE=3 SV=1	cytochrome P450 [Dichomitus squalens LYAD-421 SS1]
EVM02G014560.1	Biological Process: regulation of transcription involved in G1/S transition of mitotic cell cycle (GO:0000083); Biological Process: negative regulation of transcription from RNA polymerase II promoter (GO:0000122); Biological Process: chromatin silencing at rDNA (GO:0000183); Molecular Function: transcription factor activity, RNA polymerase II core promoter sequence-specific (GO:0000983); Biologi…	K15174|0|dsq:DICSQDRAFT_162524|hypothetical protein; K15174 RNA polymerase II-associated factor 1 (A)	[K]	Transcription	Paf1	RNA polymerase II-associated protein 1 homolog GN=SPAC664.03 OS=Schizosaccharomyces pombe (strain 972 / ATCC 24843) PE=1 SV=2	Uncharacterized protein {ECO:0000313|EMBL:EJF59351.1} OS=Dichomitus squalens (strain LYAD-421) PE=4 SV=1	hypothetical protein DICSQDRAFT_162524 [Dichomitus squalens LYAD-421 SS1]
EVM03G009780.1	--	--	--	--	--	--	Uncharacterized protein {ECO:0000313|EMBL:EJF55721.1} OS=Dichomitus squalens (strain LYAD-421) PE=4 SV=1	hypothetical protein DICSQDRAFT_175590 [Dichomitus squalens LYAD-421 SS1]
EVM00G023250.1	--	--	[R]	General function prediction only	--	2-deoxyglucose-6-phosphate phosphatase 2 GN=DOG2 OS=Saccharomyces cerevisiae (strain ATCC 204508 / S288c) PE=1 SV=1	Uncharacterized protein {ECO:0000313|EMBL:ETW85833.1} (Fragment) OS=Heterobasidion irregulare TC 32-1 PE=4 SV=1	hypothetical protein HETIRDRAFT_16177, partial [Heterobasidion irregulare TC 32-1]
EVM10G005970.1	--	K18584|0|dsq:DICSQDRAFT_144417|Actin/actin-like protein; K18584 actin-related protein 3 (A)	[Z]	Cytoskeleton	Actin	Actin-related protein 3 GN=act2 OS=Schizosaccharomyces pombe (strain 972 / ATCC 24843) PE=1 SV=1	Uncharacterized protein {ECO:0000313|EMBL:KDQ59281.1} OS=Jaapia argillacea MUCL 33604 PE=3 SV=1	Actin/actin-like protein [Dichomitus squalens LYAD-421 SS1]
EVM08G000340.1	--	--	--	--	--	--	Uncharacterized protein {ECO:0000313|EMBL:EJF56053.1} OS=Dichomitus squalens (strain LYAD-421) PE=4 SV=1	hypothetical protein DICSQDRAFT_184012 [Dichomitus squalens LYAD-421 SS1]
EVM02G014440.1	--	--	--	--	--	--	Uncharacterized protein {ECO:0000313|EMBL:EJF59359.1} OS=Dichomitus squalens (strain LYAD-421) PE=4 SV=1	hypothetical protein DICSQDRAFT_172150 [Dichomitus squalens LYAD-421 SS1]
EVM01G014820.1	Molecular Function: monooxygenase activity (GO:0004497); Molecular Function: iron ion binding (GO:0005506); Cellular Component: integral component of membrane (GO:0016021); Molecular Function: oxidoreductase activity, acting on paired donors, with incorporation or reduction of molecular oxygen (GO:0016705); Molecular Function: heme binding (GO:0020037); Biological Process: oxidation-reduction pro…	--	[QI]	--	Cytochrome P450	Fumitremorgin C monooxygenase GN=ftmP450-3 OS=Neosartorya fischeri (strain ATCC 1020 / DSM 3700 / FGSC A1164 / NRRL PE=3 SV=1	Uncharacterized protein {ECO:0000313|EMBL:CDO77266.1} OS=Pycnoporus cinnabarinus (Cinnabar-red polypore) PE=4 SV=1	cytochrome P450 [Dichomitus squalens LYAD-421 SS1]
EVM11G006140.1	Molecular Function: binding (GO:0005488);	--	--	--	--	--	Uncharacterized protein {ECO:0000313|EMBL:EJF59733.1} OS=Dichomitus squalens (strain LYAD-421) PE=4 SV=1	hypothetical protein DICSQDRAFT_171699 [Dichomitus squalens LYAD-421 SS1]
EVM09G005040.1	--	--	--	--	--	--	Uncharacterized protein {ECO:0000313|EMBL:CDO77860.1} OS=Pycnoporus cinnabarinus (Cinnabar-red polypore) PE=4 SV=1	hypothetical protein BN946_scf184668.g4 [Trametes cinnabarina]
EVM06G004990.1	--	--	--	--	--	--	Uncharacterized protein {ECO:0000313|EMBL:EJF57260.1} OS=Dichomitus squalens (strain LYAD-421) PE=4 SV=1	hypothetical protein DICSQDRAFT_174117 [Dichomitus squalens LYAD-421 SS1]
EVM10G003720.1	--	--	--	--	--	--	Uncharacterized protein {ECO:0000313|EMBL:EJF60882.1} (Fragment) OS=Dichomitus squalens (strain LYAD-421) PE=4 SV=1	hypothetical protein TRAVEDRAFT_48759 [Trametes versicolor FP-101664 SS1]
EVM05G001360.1	Molecular Function: ATP binding (GO:0005524); Biological Process: cation transport (GO:0006812); Cellular Component: integral component of membrane (GO:0016021); Molecular Function: ATPase activity (GO:0016887); Molecular Function: metal ion binding (GO:0046872);	K14951|0|dsq:DICSQDRAFT_129030|P-type ATPase; K14951 cation-transporting ATPase 13A3/4/5 [EC:3.6.3.-] (A)	[P]	Inorganic ion transport and metabolism	E1-E2 ATPase	Probable cation-transporting ATPase C1672.11c GN=SPCC1672.11c OS=Schizosaccharomyces pombe (strain 972 / ATCC 24843) PE=3 SV=1	P-type ATPase {ECO:0000313|EMBL:EJF58232.1} OS=Dichomitus squalens (strain LYAD-421) PE=3 SV=1	P-type ATPase [Dichomitus squalens LYAD-421 SS1]
EVM07G001070.1	--	--	--	--	Oxygenase domain of the 2OGFeDO superfamily	--	Uncharacterized protein {ECO:0000313|EMBL:EJF55412.1} OS=Dichomitus squalens (strain LYAD-421) PE=4 SV=1	hypothetical protein DICSQDRAFT_130611 [Dichomitus squalens LYAD-421 SS1]
EVM06G005230.1	--	--	[T]	Signal transduction mechanisms	Neutral/alkaline non-lysosomal ceramidase	--	Neutral/alkaline nonlysosomal ceramidase {ECO:0000313|EMBL:EJF57283.1} OS=Dichomitus squalens (strain LYAD-421) PE=4 SV=1	Neutral/alkaline nonlysosomal ceramidase [Dichomitus squalens LYAD-421 SS1]
EVM00G019270.1	Molecular Function: binding (GO:0005488); Molecular Function: kinase activity (GO:0016301);	--	[T]	Signal transduction mechanisms	Protein kinase domain	Probable serine/threonine-protein kinase IKS1 GN=IKS1 OS=Saccharomyces cerevisiae (strain ATCC 204508 / S288c) PE=1 SV=1	Uncharacterized protein {ECO:0000313|EMBL:CDO70618.1} OS=Pycnoporus cinnabarinus (Cinnabar-red polypore) PE=3 SV=1	kinase-like protein [Dichomitus squalens LYAD-421 SS1]
EVM01G006690.1	Cellular Component: mitochondrion (GO:0005739); Molecular Function: hydrolase activity (GO:0016787);	K01061|1.55771e-163|dsq:DICSQDRAFT_46550|dienelactone hydrolase; K01061 carboxymethylenebutenolidase [EC:3.1.1.45] (A)	--	--	Dienelactone hydrolase family	Putative carboxymethylenebutenolidase GN=YDL086W OS=Saccharomyces cerevisiae (strain ATCC 204508 / S288c) PE=1 SV=1	Dienelactone hydrolase {ECO:0000313|EMBL:EMD41825.1} OS=Ceriporiopsis subvermispora (strain B) PE=4 SV=1	dienelactone hydrolase [Ceriporiopsis subvermispora B]
EVM02G000160.1	Cellular Component: integral component of membrane (GO:0016021);	--	--	--	--	--	Uncharacterized protein {ECO:0000313|EMBL:EJF58080.1} OS=Dichomitus squalens (strain LYAD-421) PE=4 SV=1	hypothetical protein DICSQDRAFT_149370 [Dichomitus squalens LYAD-421 SS1]
EVM04G004860.1	--	K15440|2.95257e-118|dsq:DICSQDRAFT_56976|hypothetical protein; K15440 tRNA-specific adenosine deaminase 1 [EC:3.5.4.34] (A)	--	--	--	--	Uncharacterized protein {ECO:0000313|EMBL:CDO74554.1} OS=Pycnoporus cinnabarinus (Cinnabar-red polypore) PE=4 SV=1	hypothetical protein DICSQDRAFT_56976 [Dichomitus squalens LYAD-421 SS1]
EVM00G002570.1	Molecular Function: RNA binding (GO:0003723); Molecular Function: dolichyl-phosphate-mannose-protein mannosyltransferase activity (GO:0004169); Cellular Component: endoplasmic reticulum membrane (GO:0005789); Biological Process: rRNA processing (GO:0006364); Biological Process: tRNA processing (GO:0008033); Molecular Function: methyltransferase activity (GO:0008168); Cellular Component: integral …	K00728|0|dsq:DICSQDRAFT_143598|glycosyltransferase family 39 protein; K00728 dolichyl-phosphate-mannose-protein mannosyltransferase [EC:2.4.1.109] (A)	[O]	Posttranslational modification, protein turnover, chaperones	Dolichyl-phosphate-mannose-protein mannosyltransferase	Dolichyl-phosphate-mannose--protein mannosyltransferase 2 {ECO:0000305} OS=Saccharomyces cerevisiae (strain ATCC 204508 / S288c) PE=1 SV=2	Glycosyltransferase Family 39 protein {ECO:0000313|EMBL:CDO68626.1} OS=Pycnoporus cinnabarinus (Cinnabar-red polypore) PE=3 SV=1	glycosyltransferase family 39 protein [Dichomitus squalens LYAD-421 SS1]
EVM00G010930.1	Biological Process: maturation of LSU-rRNA from tricistronic rRNA transcript (SSU-rRNA, 5.8S rRNA, LSU-rRNA) (GO:0000463); Biological Process: maturation of 5.8S rRNA from tricistronic rRNA transcript (SSU-rRNA, 5.8S rRNA, LSU-rRNA) (GO:0000466); Cellular Component: nuclear chromatin (GO:0000790); Cellular Component: nucleoplasm (GO:0005654); Cellular Component: preribosome, large subunit precurs…	K14863|0|dsq:DICSQDRAFT_182647|WD40 repeat-like protein; K14863 ribosome biogenesis protein YTM1 (A)	[Z]	Cytoskeleton	WD domain, G-beta repeat	Ribosome biogenesis protein YTM1 {ECO:0000255|HAMAP-Rule:MF_03029} GN=LACBIDRAFT_395637 OS=Laccaria bicolor (strain S238N-H82 / ATCC MYA-4686) PE=3 SV=1	Ribosome biogenesis protein YTM1 {ECO:0000256|HAMAP-Rule:MF_03029} OS=Dichomitus squalens (strain LYAD-421) PE=3 SV=1	WD40 repeat-like protein [Dichomitus squalens LYAD-421 SS1]
EVM03G006600.1	Biological Process: metabolic process (GO:0008152); Molecular Function: hydrolase activity (GO:0016787);	K14262|0|dsq:DICSQDRAFT_87127|Zn-dependent exopeptidase; K14262 di- and tripeptidase [EC:3.4.-.-] (A)	[E]	Amino acid transport and metabolism	WD domain, G-beta repeat	Probable di- and tripeptidase DUG2 GN=DUG2 OS=Saccharomyces cerevisiae (strain ATCC 204508 / S288c) PE=1 SV=1	Zn-dependent exopeptidase {ECO:0000313|EMBL:EJF61051.1} OS=Dichomitus squalens (strain LYAD-421) PE=4 SV=1	Zn-dependent exopeptidase [Dichomitus squalens LYAD-421 SS1]
EVM02G011070.1	--	--	--	--	--	--	Uncharacterized protein {ECO:0000313|EMBL:KDQ63605.1} OS=Jaapia argillacea MUCL 33604 PE=4 SV=1	hypothetical protein DICSQDRAFT_75389 [Dichomitus squalens LYAD-421 SS1]
EVM04G013910.1	--	--	[R]	General function prediction only	Reverse transcriptase (RNA-dependent DNA polymerase)	Putative transposon Ty5-1 protein YCL074W GN=TY5A OS=Saccharomyces cerevisiae (strain ATCC 204508 / S288c) PE=5 SV=2	Uncharacterized protein {ECO:0000313|EMBL:CDO69729.1} OS=Pycnoporus cinnabarinus (Cinnabar-red polypore) PE=4 SV=1	hypothetical protein BN946_scf184697.g1 [Trametes cinnabarina]
EVM03G009720.1	--	--	--	--	--	--	Uncharacterized protein {ECO:0000313|EMBL:CDO71406.1} OS=Pycnoporus cinnabarinus (Cinnabar-red polypore) PE=4 SV=1	hypothetical protein BN946_scf184908.g164 [Trametes cinnabarina]
EVM11G005410.1	Cellular Component: integral component of membrane (GO:0016021); Biological Process: transmembrane transport (GO:0055085);	--	--	--	Major Facilitator Superfamily	Bypass of stop codon protein 6 GN=BSC6 OS=Saccharomyces cerevisiae (strain ATCC 204508 / S288c) PE=1 SV=1	MFS general substrate transporter {ECO:0000313|EMBL:EJF57380.1} OS=Dichomitus squalens (strain LYAD-421) PE=4 SV=1	MFS general substrate transporter [Dichomitus squalens LYAD-421 SS1]
EVM01G007860.1	Molecular Function: magnesium ion binding (GO:0000287); Molecular Function: phosphoacetylglucosamine mutase activity (GO:0004610); Biological Process: carbohydrate metabolic process (GO:0005975); Molecular Function: hydrolase activity (GO:0016787);	K01836|0|dsq:DICSQDRAFT_131042|phosphoacetylglucosamine mutase; K01836 phosphoacetylglucosamine mutase [EC:5.4.2.3] (A)	[G]	Carbohydrate transport and metabolism	Phosphoglucomutase/phosphomannomutase, alpha/beta/alpha domain I	Phosphoacetylglucosamine mutase {ECO:0000303|PubMed:11004509} OS=Candida albicans (Yeast) PE=1 SV=1	Uncharacterized protein {ECO:0000313|EMBL:CDO71629.1} OS=Pycnoporus cinnabarinus (Cinnabar-red polypore) PE=3 SV=1	phosphoacetylglucosamine mutase [Dichomitus squalens LYAD-421 SS1]
EVM02G009720.1	Molecular Function: copper ion binding (GO:0005507); Molecular Function: oxidoreductase activity (GO:0016491); Biological Process: oxidation-reduction process (GO:0055114);	--	[Q]	Secondary metabolites biosynthesis, transport and catabolism	Multicopper oxidase	Laccase-4 (Precursor) GN=LCC4 OS=Trametes villosa (White-rot fungus) PE=3 SV=1	Laccase {ECO:0000313|EMBL:AHA83592.1} (Fragment) OS=Ganoderma lucidum (Ling zhi medicinal fungus) PE=4 SV=1	laccase, partial [Ganoderma lucidum]
EVM10G006730.1	Cellular Component: cytosol (GO:0005829); Molecular Function: urease activity (GO:0009039); Molecular Function: nickel cation binding (GO:0016151); Biological Process: urea catabolic process (GO:0043419);	K01427|0|dsq:DICSQDRAFT_52963|urease; K01427 urease [EC:3.5.1.5] (A)	--	--	Amidohydrolase family	Urease GN=URE1 OS=Cryptococcus neoformans var. neoformans serotype D (strain JEC21 / PE=3 SV=1	Urease {ECO:0000313|EMBL:EPQ54001.1} (Fragment) OS=Gloeophyllum trabeum (strain ATCC 11539 / FP-39264 / Madison 617) PE=3 SV=1	urease [Dichomitus squalens LYAD-421 SS1]
EVM00G021290.1	Cellular Component: integral component of membrane (GO:0016021);	--	--	--	--	--	Uncharacterized protein {ECO:0000313|EMBL:EJF56724.1} OS=Dichomitus squalens (strain LYAD-421) PE=4 SV=1	hypothetical protein DICSQDRAFT_112627 [Dichomitus squalens LYAD-421 SS1]
EVM06G005560.1	--	--	--	--	--	--	Uncharacterized protein {ECO:0000313|EMBL:EJF57127.1} OS=Dichomitus squalens (strain LYAD-421) PE=4 SV=1	hypothetical protein TRAVEDRAFT_51619 [Trametes versicolor FP-101664 SS1]
EVM08G007240.1	Cellular Component: membrane (GO:0016020);	--	[G]	Carbohydrate transport and metabolism	--	Probable transporter MCH4 GN=MCH4 OS=Saccharomyces cerevisiae (strain ATCC 204508 / S288c) PE=1 SV=1	Riboflavin transporter mch5 {ECO:0000313|EMBL:ESK84777.1} OS=Moniliophthora roreri (strain MCA 2997) PE=4 SV=1	MFS general substrate transporter [Trametes versicolor FP-101664 SS1]
EVM00G015710.1	Molecular Function: nucleotide binding (GO:0000166); Molecular Function: aminoacyl-tRNA ligase activity (GO:0004812); Biological Process: tRNA aminoacylation for protein translation (GO:0006418);	K01870|0|dsq:DICSQDRAFT_54514|isoleucyl-tRNA synthetase; K01870 isoleucyl-tRNA synthetase [EC:6.1.1.5] (A)	[J]	Translation, ribosomal structure and biogenesis	tRNA synthetases class I (I, L, M and V)	Isoleucine--tRNA ligase, mitochondrial GN=ism1 OS=Schizosaccharomyces pombe (strain 972 / ATCC 24843) PE=3 SV=1	Uncharacterized protein {ECO:0000313|EMBL:CDO75434.1} OS=Pycnoporus cinnabarinus (Cinnabar-red polypore) PE=4 SV=1	isoleucyl-tRNA synthetase [Dichomitus squalens LYAD-421 SS1]
EVM05G006130.1	--	--	--	--	--	--	Uncharacterized protein {ECO:0000313|EMBL:CDO70600.1} OS=Pycnoporus cinnabarinus (Cinnabar-red polypore) PE=4 SV=1	hypothetical protein DICSQDRAFT_144016 [Dichomitus squalens LYAD-421 SS1]
EVM00G010440.1	Biological Process: nuclear-transcribed mRNA poly(A) tail shortening (GO:0000289); Molecular Function: nucleic acid binding (GO:0003676); Molecular Function: N,N-dimethylaniline monooxygenase activity (GO:0004499); Molecular Function: poly(A)-specific ribonuclease activity (GO:0004535); Molecular Function: ATP binding (GO:0005524); Biological Process: mRNA processing (GO:0006397); Cellular Compon…	K15192|0|dsq:DICSQDRAFT_104106|SNF2 chromatin remodeling protein; K15192 TATA-binding protein-associated factor [EC:3.6.4.-] (A)	[K]	Transcription	Domain of unknown function (DUF3535)	Probable helicase mot1 OS=Schizosaccharomyces pombe (strain 972 / ATCC 24843) PE=1 SV=4	Uncharacterized protein {ECO:0000313|EMBL:CDO68873.1} OS=Pycnoporus cinnabarinus (Cinnabar-red polypore) PE=4 SV=1	SNF2 chromatin remodeling protein [Dichomitus squalens LYAD-421 SS1]
EVM02G005920.1	--	--	--	--	--	--	Uncharacterized protein {ECO:0000313|EMBL:EIW51485.1} OS=Trametes versicolor (strain FP-101664) PE=4 SV=1	hypothetical protein TRAVEDRAFT_50442 [Trametes versicolor FP-101664 SS1]
EVM11G005570.1	--	--	--	--	--	--	Uncharacterized protein {ECO:0000313|EMBL:EJF57365.1} OS=Dichomitus squalens (strain LYAD-421) PE=4 SV=1	hypothetical protein DICSQDRAFT_69530 [Dichomitus squalens LYAD-421 SS1]
EVM02G010960.1	--	--	[L]	Replication, recombination and repair	--	--	Uncharacterized protein {ECO:0000313|EMBL:CDO75086.1} OS=Pycnoporus cinnabarinus (Cinnabar-red polypore) PE=4 SV=1	hypothetical protein M378DRAFT_18675 [Amanita muscaria Koide BX008]
EVM04G003830.1	--	--	--	--	--	--	Uncharacterized protein {ECO:0000313|EMBL:CDO74063.1} OS=Pycnoporus cinnabarinus (Cinnabar-red polypore) PE=4 SV=1	hypothetical protein DICSQDRAFT_154199 [Dichomitus squalens LYAD-421 SS1]
EVM00G020890.1	--	--	--	--	--	--	Putative uncharacterized protein {ECO:0000313|EMBL:EGO20493.1} OS=Serpula lacrymans var. lacrymans (strain S7.9) PE=4 SV=1	hypothetical protein K443DRAFT_643738 [Laccaria amethystina LaAM-08-1]
EVM00G015230.1	Cellular Component: integral component of membrane (GO:0016021);	--	--	--	--	--	Uncharacterized protein {ECO:0000313|EMBL:ETW87362.1} OS=Heterobasidion irregulare TC 32-1 PE=4 SV=1	hypothetical protein TRAVEDRAFT_129957 [Trametes versicolor FP-101664 SS1]
EVM01G019770.1	Molecular Function: catalytic activity (GO:0003824);	--	[E]	Amino acid transport and metabolism	Aminotransferase class-V	Uncharacterized aminotransferase C660.12c GN=SPBC660.12c OS=Schizosaccharomyces pombe (strain 972 / ATCC 24843) PE=3 SV=1	Uncharacterized protein {ECO:0000313|EMBL:EMD33519.1} OS=Ceriporiopsis subvermispora (strain B) PE=3 SV=1	PLP-dependent transferase [Dichomitus squalens LYAD-421 SS1]
EVM00G020310.1	--	--	--	--	--	--	Uncharacterized protein {ECO:0000313|EMBL:CDO77548.1} OS=Pycnoporus cinnabarinus (Cinnabar-red polypore) PE=4 SV=1	hypothetical protein DICSQDRAFT_167975 [Dichomitus squalens LYAD-421 SS1]
EVM04G007930.1	--	K15601|1.03415e-71|fme:FOMMEDRAFT_21365|Clavaminate synthase-like protein; K15601 lysine-specific demethylase 3 [EC:1.14.11.-] (A)	[K]	Transcription	JmjC domain, hydroxylase	--	Uncharacterized protein {ECO:0000313|EMBL:CDO74624.1} OS=Pycnoporus cinnabarinus (Cinnabar-red polypore) PE=4 SV=1	Clavaminate synthase-like protein [Fomitiporia mediterranea MF3/22]
EVM04G001400.1	--	--	--	--	--	--	Uncharacterized protein {ECO:0000313|EMBL:EJF60035.1} OS=Dichomitus squalens (strain LYAD-421) PE=4 SV=1	hypothetical protein DICSQDRAFT_171521 [Dichomitus squalens LYAD-421 SS1]
EVM10G007370.1	--	--	--	--	--	--	Uncharacterized protein {ECO:0000313|EMBL:ETW83029.1} OS=Heterobasidion irregulare TC 32-1 PE=4 SV=1	hypothetical protein DICSQDRAFT_152810 [Dichomitus squalens LYAD-421 SS1]
EVM02G000010.1	Biological Process: phosphorylation (GO:0016310); Molecular Function: transferase activity (GO:0016740);	K02831|1.00389e-54|dsq:DICSQDRAFT_149357|kinase-like protein; K02831 ser/thr/tyr protein kinase RAD53 [EC:2.7.11.-] (A)	[T]	Signal transduction mechanisms	Protein kinase domain	Serine/threonine-protein kinase cds1 GN=cds1 OS=Schizosaccharomyces pombe (strain 972 / ATCC 24843) PE=1 SV=2	Kinase-like protein {ECO:0000313|EMBL:EJF58066.1} OS=Dichomitus squalens (strain LYAD-421) PE=4 SV=1	kinase-like protein [Dichomitus squalens LYAD-421 SS1]
EVM00G007060.1	--	--	--	--	--	--	Uncharacterized protein {ECO:0000313|EMBL:CDO69624.1} OS=Pycnoporus cinnabarinus (Cinnabar-red polypore) PE=4 SV=1	hypothetical protein BN946_scf184851.g12 [Trametes cinnabarina]
EVM05G006460.1	Biological Process: ribosomal large subunit assembly (GO:0000027); Biological Process: maturation of LSU-rRNA from tricistronic rRNA transcript (SSU-rRNA, 5.8S rRNA, LSU-rRNA) (GO:0000463); Biological Process: maturation of 5.8S rRNA from tricistronic rRNA transcript (SSU-rRNA, 5.8S rRNA, LSU-rRNA) (GO:0000466); Molecular Function: RNA binding (GO:0003723); Molecular Function: ATP-dependent RNA h…	K14808|0|dsq:DICSQDRAFT_99181|ATP-dependent RNA helicase DBP10; K14808 ATP-dependent RNA helicase DDX54/DBP10 [EC:3.6.4.13] (A)	[A]	RNA processing and modification	DEAD/DEAH box helicase	ATP-dependent RNA helicase DBP10 GN=DBP10 OS=Ustilago maydis (strain 521 / FGSC 9021) PE=3 SV=1	Uncharacterized protein {ECO:0000313|EMBL:CDO74468.1} OS=Pycnoporus cinnabarinus (Cinnabar-red polypore) PE=3 SV=1	ATP-dependent RNA helicase DBP10 [Dichomitus squalens LYAD-421 SS1]
EVM11G005780.1	Biological Process: biosynthetic process (GO:0009058); Molecular Function: hydroxymethyl-, formyl- and related transferase activity (GO:0016742);	K00604|8.61772e-107|dsq:DICSQDRAFT_149507|Formyltransferase; K00604 methionyl-tRNA formyltransferase [EC:2.1.2.9] (A)	[J]	Translation, ribosomal structure and biogenesis	Formyl transferase, C-terminal domain	--	Formyltransferase {ECO:0000313|EMBL:EJF57785.1} OS=Dichomitus squalens (strain LYAD-421) PE=4 SV=1	Formyltransferase [Dichomitus squalens LYAD-421 SS1]
EVM05G004710.1	Molecular Function: binding (GO:0005488);	--	--	--	Zinc knuckle	--	Uncharacterized protein {ECO:0000313|EMBL:EJF59733.1} OS=Dichomitus squalens (strain LYAD-421) PE=4 SV=1	hypothetical protein DICSQDRAFT_168727 [Dichomitus squalens LYAD-421 SS1]
EVM00G001750.1	--	--	--	--	--	--	Uncharacterized protein {ECO:0000313|EMBL:EIW51819.1} OS=Trametes versicolor (strain FP-101664) PE=4 SV=1	hypothetical protein DICSQDRAFT_124296 [Dichomitus squalens LYAD-421 SS1]
EVM04G013580.1	--	--	--	--	--	--	Uncharacterized protein {ECO:0000313|EMBL:EMD34763.1} OS=Ceriporiopsis subvermispora (strain B) PE=4 SV=1	hypothetical protein DICSQDRAFT_178932 [Dichomitus squalens LYAD-421 SS1]
EVM05G007720.1	--	--	--	--	Domain of unknown function (DUF3506)	--	Uncharacterized protein {ECO:0000313|EMBL:EJF57648.1} OS=Dichomitus squalens (strain LYAD-421) PE=4 SV=1	hypothetical protein DICSQDRAFT_163313 [Dichomitus squalens LYAD-421 SS1]
EVM00G005400.1	Biological Process: biological regulation (GO:0065007);	--	[T]	Signal transduction mechanisms	RhoGEF domain	--	Uncharacterized protein {ECO:0000313|EMBL:CDO72839.1} OS=Pycnoporus cinnabarinus (Cinnabar-red polypore) PE=4 SV=1	hypothetical protein BN946_scf185002.g24 [Trametes cinnabarina]
EVM04G004080.1	--	--	--	--	--	--	Uncharacterized protein {ECO:0000313|EMBL:CDO74042.1} OS=Pycnoporus cinnabarinus (Cinnabar-red polypore) PE=4 SV=1	hypothetical protein DICSQDRAFT_103366 [Dichomitus squalens LYAD-421 SS1]
EVM02G001400.1	Molecular Function: nucleic acid binding (GO:0003676); Molecular Function: DNA-directed RNA polymerase activity (GO:0003899); Molecular Function: protein kinase activity (GO:0004672); Molecular Function: ATP binding (GO:0005524); Biological Process: transcription, DNA-templated (GO:0006351); Biological Process: protein phosphorylation (GO:0006468);	K03015|3.25646e-121|dsq:DICSQDRAFT_175060|hypothetical protein; K03015 DNA-directed RNA polymerase II subunit RPB7 (A)	[K]	Transcription	SHS2 domain found in N terminus of Rpb7p/Rpc25p/MJ0397	DNA-directed RNA polymerase II subunit rpb7 GN=rpb7 OS=Schizosaccharomyces pombe (strain 972 / ATCC 24843) PE=1 SV=1	Uncharacterized protein {ECO:0000313|EMBL:EJF56256.1} OS=Dichomitus squalens (strain LYAD-421) PE=4 SV=1	hypothetical protein DICSQDRAFT_175060 [Dichomitus squalens LYAD-421 SS1]
EVM00G021550.1	Molecular Function: monooxygenase activity (GO:0004497); Molecular Function: iron ion binding (GO:0005506); Cellular Component: integral component of membrane (GO:0016021); Molecular Function: oxidoreductase activity, acting on paired donors, with incorporation or reduction of molecular oxygen (GO:0016705); Molecular Function: heme binding (GO:0020037); Biological Process: oxidation-reduction pro…	--	[Q]	Secondary metabolites biosynthesis, transport and catabolism	Cytochrome P450	3-hydroxyphenylacetate 6-hydroxylase GN=phacB OS=Emericella nidulans (Aspergillus nidulans) PE=1 SV=1	Uncharacterized protein {ECO:0000313|EMBL:KDR76700.1} OS=Galerina marginata CBS 339.88 PE=3 SV=1	hypothetical protein GALMADRAFT_139595 [Galerina marginata CBS 339.88]
EVM02G008490.1	Molecular Function: nucleic acid binding (GO:0003676); Cellular Component: nucleolus (GO:0005730); Molecular Function: zinc ion binding (GO:0008270);	K14821|6.33843e-77|dsq:DICSQDRAFT_100584|hypothetical protein; K14821 bud site selection protein 20 (A)	[A]	RNA processing and modification	Zinc-finger double-stranded RNA-binding	Zinc finger protein bud20 GN=bud20 OS=Schizosaccharomyces pombe (strain 972 / ATCC 24843) PE=3 SV=1	Uncharacterized protein {ECO:0000313|EMBL:EPQ56719.1} OS=Gloeophyllum trabeum (strain ATCC 11539 / FP-39264 / Madison 617) PE=4 SV=1	hypothetical protein DICSQDRAFT_100584 [Dichomitus squalens LYAD-421 SS1]
EVM00G004970.1	--	K11268|0|dsq:DICSQDRAFT_152032|hypothetical protein; K11268 N-acetyltransferase [EC:2.3.1.-] (A)	[L]	Replication, recombination and repair	ESCO1/2 acetyl-transferase	N-acetyltransferase ECO1 GN=ECO1 OS=Yarrowia lipolytica (strain CLIB 122 / E 150) PE=3 SV=1	Uncharacterized protein {ECO:0000313|EMBL:CDO72891.1} OS=Pycnoporus cinnabarinus (Cinnabar-red polypore) PE=4 SV=1	hypothetical protein DICSQDRAFT_152032 [Dichomitus squalens LYAD-421 SS1]
EVM03G000660.1	Biological Process: cellular protein modification process (GO:0006464); Molecular Function: small protein activating enzyme activity (GO:0008641); Molecular Function: hydrolase activity (GO:0016787);	K10684|0|dsq:DICSQDRAFT_140680|hypothetical protein; K10684 ubiquitin-like 1-activating enzyme E1 A [EC:6.3.2.19] (A)	[O]	Posttranslational modification, protein turnover, chaperones	ThiF family	DNA damage tolerance protein RHC31 GN=P9705.5 OS=Saccharomyces cerevisiae (strain ATCC 204508 / S288c) PE=1 SV=1	Uncharacterized protein {ECO:0000313|EMBL:EJF57132.1} OS=Dichomitus squalens (strain LYAD-421) PE=4 SV=1	hypothetical protein DICSQDRAFT_140680 [Dichomitus squalens LYAD-421 SS1]
EVM01G019090.1	--	--	--	--	--	--	Uncharacterized protein {ECO:0000313|EMBL:CDO75544.1} OS=Pycnoporus cinnabarinus (Cinnabar-red polypore) PE=4 SV=1	hypothetical protein DICSQDRAFT_125082 [Dichomitus squalens LYAD-421 SS1]
EVM01G019920.1	Cellular Component: integral component of membrane (GO:0016021);	--	--	--	Frag1/DRAM/Sfk1 family	Protein sfk1 GN=sfk1 OS=Schizosaccharomyces pombe (strain 972 / ATCC 24843) PE=3 SV=1	Uncharacterized protein {ECO:0000313|EMBL:CDO74984.1} OS=Pycnoporus cinnabarinus (Cinnabar-red polypore) PE=4 SV=1	hypothetical protein DICSQDRAFT_144301 [Dichomitus squalens LYAD-421 SS1]
EVM05G003430.1	Molecular Function: SNAP receptor activity (GO:0005484); Cellular Component: trans-Golgi network (GO:0005802); Cellular Component: cytosol (GO:0005829); Biological Process: mannosyl-inositol phosphorylceramide metabolic process (GO:0006675); Biological Process: Golgi to vacuole transport (GO:0006896); Biological Process: endocytosis (GO:0006897); Biological Process: vesicle fusion (GO:0006906); B…	K08489|2.33471e-143|mrr:Moror_6263|syntaxin-like t-snare protein tlg2; K08489 syntaxin 16 (A)	[U]	Intracellular trafficking, secretion, and vesicular transport	SNARE domain	t-SNARE affecting a late Golgi compartment protein 2 GN=tlg2 OS=Schizosaccharomyces pombe (strain 972 / ATCC 24843) PE=3 SV=1	Uncharacterized protein {ECO:0000313|EMBL:CDO72760.1} OS=Pycnoporus cinnabarinus (Cinnabar-red polypore) PE=3 SV=1	t-SNARE [Trametes versicolor FP-101664 SS1]
EVM03G003100.1	--	--	--	--	Domain of unknown function (DUF4218)	--	Uncharacterized protein {ECO:0000313|EMBL:CDO73015.1} OS=Pycnoporus cinnabarinus (Cinnabar-red polypore) PE=4 SV=1	hypothetical protein BN946_scf185007.g69 [Trametes cinnabarina]
EVM05G004830.1	--	--	[U]	Intracellular trafficking, secretion, and vesicular transport	--	Conserved oligomeric Golgi complex subunit 3 GN=cog3 OS=Schizosaccharomyces pombe (strain 972 / ATCC 24843) PE=3 SV=1	Uncharacterized protein {ECO:0000313|EMBL:CDO75690.1} OS=Pycnoporus cinnabarinus (Cinnabar-red polypore) PE=4 SV=1	Sec34-domain-containing protein [Dichomitus squalens LYAD-421 SS1]
EVM00G019760.1	Biological Process: microtubule cytoskeleton organization (GO:0000226); Biological Process: cytokinesis (GO:0000910); Molecular Function: microtubule binding (GO:0008017);	K16732|0|dsq:DICSQDRAFT_178963|hypothetical protein; K16732 protein regulator of cytokinesis 1 (A)	[DZ]	--	Microtubule associated protein (MAP65/ASE1 family)	Anaphase spindle elongation protein 1 GN=ase1 OS=Schizosaccharomyces pombe (strain 972 / ATCC 24843) PE=1 SV=1	Uncharacterized protein {ECO:0000313|EMBL:CDO70098.1} OS=Pycnoporus cinnabarinus (Cinnabar-red polypore) PE=4 SV=1	hypothetical protein DICSQDRAFT_178963 [Dichomitus squalens LYAD-421 SS1]
EVM11G002900.1	--	K18667|0|dsq:DICSQDRAFT_64417|hypothetical protein; K18667 activating signal cointegrator complex subunit 2 (A)	--	--	--	CUE domain-containing protein 3 GN=CUE3 OS=Saccharomyces cerevisiae (strain ATCC 204508 / S288c) PE=1 SV=1	Uncharacterized protein {ECO:0000313|EMBL:EJF59802.1} OS=Dichomitus squalens (strain LYAD-421) PE=4 SV=1	hypothetical protein DICSQDRAFT_64417 [Dichomitus squalens LYAD-421 SS1]
EVM00G002820.1	--	--	--	--	--	--	Uncharacterized protein {ECO:0000313|EMBL:EIW51741.1} OS=Trametes versicolor (strain FP-101664) PE=4 SV=1	hypothetical protein DICSQDRAFT_177582 [Dichomitus squalens LYAD-421 SS1]
EVM04G006940.1	Cellular Component: integral component of membrane (GO:0016021);	--	[S]	Function unknown	Golgi-body localisation protein domain	UPF0648 protein C3H5.09c GN=SPAC3H5.09c OS=Schizosaccharomyces pombe (strain 972 / ATCC 24843) PE=3 SV=2	Uncharacterized protein {ECO:0000313|EMBL:EJF61185.1} OS=Dichomitus squalens (strain LYAD-421) PE=4 SV=1	hypothetical protein DICSQDRAFT_86641 [Dichomitus squalens LYAD-421 SS1]
EVM06G006630.1	Molecular Function: nucleotide binding (GO:0000166); Biological Process: mRNA splicing, via spliceosome (GO:0000398); Cellular Component: cytoplasmic mRNA processing body (GO:0000932); Cellular Component: nucleus (GO:0005634); Cellular Component: cytosol (GO:0005829); Biological Process: chromatin remodeling (GO:0006338); Molecular Function: poly(U) RNA binding (GO:0008266); Biological Process: n…	--	[R]	General function prediction only	RNA recognition motif. (a.k.a. RRM, RBD, or RNP domain)	Negative regulator of differentiation 1 GN=nrd1 OS=Schizosaccharomyces pombe (strain 972 / ATCC 24843) PE=1 SV=1	Uncharacterized protein {ECO:0000313|EMBL:EJF60752.1} OS=Dichomitus squalens (strain LYAD-421) PE=4 SV=1	hypothetical protein TRAVEDRAFT_31332 [Trametes versicolor FP-101664 SS1]
EVM00G013040.1	--	--	--	--	--	--	Uncharacterized protein {ECO:0000313|EMBL:EJF58012.1} OS=Dichomitus squalens (strain LYAD-421) PE=4 SV=1	hypothetical protein DICSQDRAFT_139839 [Dichomitus squalens LYAD-421 SS1]
EVM00G015910.1	Biological Process: ribosomal large subunit export from nucleus (GO:0000055); Biological Process: tRNA wobble uridine modification (GO:0002098); Cellular Component: nucleus (GO:0005634); Biological Process: iron-sulfur cluster assembly (GO:0016226); Cellular Component: CIA complex (GO:0097361);	--	[R]	General function prediction only	WD domain, G-beta repeat	Probable cytosolic iron-sulfur protein assembly protein 1 {ECO:0000255|HAMAP-Rule:MF_03037} OS=Ustilago maydis (strain 521 / FGSC 9021) PE=3 SV=1	Probable cytosolic iron-sulfur protein assembly protein 1 {ECO:0000256|HAMAP-Rule:MF_03037} OS=Pycnoporus cinnabarinus (Cinnabar-red polypore) PE=3 SV=1	WD40 repeat-like protein, partial [Dichomitus squalens LYAD-421 SS1]
EVM10G004620.1	--	--	--	--	Membrane bound O-acyl transferase family	--	Uncharacterized protein {ECO:0000313|EMBL:CDO68590.1} OS=Pycnoporus cinnabarinus (Cinnabar-red polypore) PE=4 SV=1	hypothetical protein TRAVEDRAFT_52677 [Trametes versicolor FP-101664 SS1]
EVM11G003080.1	--	--	--	--	--	--	Uncharacterized protein {ECO:0000313|EMBL:EJF59744.1} OS=Dichomitus squalens (strain LYAD-421) PE=4 SV=1	hypothetical protein DICSQDRAFT_171711 [Dichomitus squalens LYAD-421 SS1]
EVM00G021600.1	--	--	--	--	--	--	Uncharacterized protein {ECO:0000313|EMBL:EJF58941.1} OS=Dichomitus squalens (strain LYAD-421) PE=4 SV=1	hypothetical protein DICSQDRAFT_66011 [Dichomitus squalens LYAD-421 SS1]
EVM00G007990.1	--	--	--	--	Protein of unknown function (DUF2420)	--	Putative uncharacterized protein {ECO:0000313|EMBL:EGO21711.1} OS=Serpula lacrymans var. lacrymans (strain S7.9) PE=4 SV=1	hypothetical protein DICSQDRAFT_131914 [Dichomitus squalens LYAD-421 SS1]
EVM06G004100.1	--	--	--	--	--	--	Uncharacterized protein {ECO:0000313|EMBL:EJF57146.1} OS=Dichomitus squalens (strain LYAD-421) PE=4 SV=1	hypothetical protein DICSQDRAFT_174206 [Dichomitus squalens LYAD-421 SS1]
EVM04G009140.1	Cellular Component: membrane (GO:0016020); Molecular Function: hydrolase activity (GO:0016787);	--	--	--	--	--	Glycoside hydrolase family 79 protein {ECO:0000313|EMBL:EJF56628.1} OS=Dichomitus squalens (strain LYAD-421) PE=4 SV=1	glycoside hydrolase family 79 protein [Dichomitus squalens LYAD-421 SS1]
EVM07G003290.1	--	--	--	--	--	--	Uncharacterized protein {ECO:0000313|EMBL:EJF56105.1} OS=Dichomitus squalens (strain LYAD-421) PE=4 SV=1	hypothetical protein TRAVEDRAFT_53155 [Trametes versicolor FP-101664 SS1]
EVM00G004360.1	--	--	--	--	Mediator complex subunit 16	--	Uncharacterized protein {ECO:0000313|EMBL:CDO73540.1} OS=Pycnoporus cinnabarinus (Cinnabar-red polypore) PE=4 SV=1	hypothetical protein DICSQDRAFT_132233 [Dichomitus squalens LYAD-421 SS1]
EVM01G006360.1	--	--	[B]	Chromatin structure and dynamics	ATP-utilising chromatin assembly and remodelling N-terminal	Imitation switch two complex protein 1 GN=ITC1 OS=Saccharomyces cerevisiae (strain ATCC 204508 / S288c) PE=1 SV=1	Uncharacterized protein {ECO:0000313|EMBL:EMD41798.1} OS=Ceriporiopsis subvermispora (strain B) PE=4 SV=1	chromatin remodeling complex protein [Dichomitus squalens LYAD-421 SS1]
EVM02G004870.1	--	--	--	--	--	--	Uncharacterized protein {ECO:0000313|EMBL:CDO76819.1} OS=Pycnoporus cinnabarinus (Cinnabar-red polypore) PE=4 SV=1	hypothetical protein TRAVEDRAFT_47177 [Trametes versicolor FP-101664 SS1]
EVM02G003530.1	Molecular Function: peroxisome matrix targeting signal-2 binding (GO:0005053); Cellular Component: nucleus (GO:0005634); Cellular Component: peroxisome (GO:0005777); Cellular Component: cytosol (GO:0005829); Biological Process: protein import into peroxisome matrix, docking (GO:0016560);	K13341|2.1491e-121|dsq:DICSQDRAFT_69925|peroxin 7; K13341 peroxin-7 (A)	[U]	Intracellular trafficking, secretion, and vesicular transport	WD domain, G-beta repeat	Peroxisomal targeting signal 2 receptor GN=PEX7 OS=Komagataella pastoris (Yeast) PE=3 SV=1	Peroxin 7 {ECO:0000313|EMBL:EJF57194.1} OS=Dichomitus squalens (strain LYAD-421) PE=4 SV=1	peroxin 7 [Dichomitus squalens LYAD-421 SS1]
EVM05G005200.1	Molecular Function: nucleotide binding (GO:0000166); Molecular Function: protein kinase activity (GO:0004672); Biological Process: phosphorylation (GO:0016310);	--	[T]	Signal transduction mechanisms	Protein kinase domain	Serine/threonine-protein kinase PSK2 GN=PSK2 OS=Saccharomyces cerevisiae (strain ATCC 204508 / S288c) PE=1 SV=1	Uncharacterized protein {ECO:0000313|EMBL:CDO75684.1} OS=Pycnoporus cinnabarinus (Cinnabar-red polypore) PE=3 SV=1	kinase-like protein [Trametes versicolor FP-101664 SS1]
EVM01G001070.1	--	--	--	--	--	--	Uncharacterized protein {ECO:0000313|EMBL:EJF58506.1} OS=Dichomitus squalens (strain LYAD-421) PE=4 SV=1	hypothetical protein DICSQDRAFT_172861 [Dichomitus squalens LYAD-421 SS1]
EVM00G021220.1	Molecular Function: cystathionine gamma-lyase activity (GO:0004123); Biological Process: cysteine biosynthetic process via cystathionine (GO:0019343); Biological Process: transsulfuration (GO:0019346); Molecular Function: pyridoxal phosphate binding (GO:0030170); Molecular Function: identical protein binding (GO:0042802);	K01758|0|dsq:DICSQDRAFT_93182|hypothetical protein; K01758 cystathionine gamma-lyase [EC:4.4.1.1] (A)	[E]	Amino acid transport and metabolism	Cys/Met metabolism PLP-dependent enzyme	Cystathionine gamma-lyase GN=FUN35 OS=Saccharomyces cerevisiae (strain ATCC 204508 / S288c) PE=1 SV=2	Uncharacterized protein {ECO:0000313|EMBL:EJF56730.1} OS=Dichomitus squalens (strain LYAD-421) PE=3 SV=1	hypothetical protein DICSQDRAFT_93182 [Dichomitus squalens LYAD-421 SS1]
EVM02G001880.1	--	--	--	--	Alcohol acetyltransferase	Uncharacterized protein C18B11.03c GN=SPAC18B11.03c OS=Schizosaccharomyces pombe (strain 972 / ATCC 24843) PE=4 SV=2	Uncharacterized protein {ECO:0000313|EMBL:EJF59090.1} OS=Dichomitus squalens (strain LYAD-421) PE=4 SV=1	hypothetical protein DICSQDRAFT_89813 [Dichomitus squalens LYAD-421 SS1]
EVM00G020080.1	Molecular Function: transferase activity (GO:0016740);	--	[R]	General function prediction only	--	Uncharacterized N-acetyltransferase C9.02c GN=SPAC9.02c OS=Schizosaccharomyces pombe (strain 972 / ATCC 24843) PE=3 SV=1	Uncharacterized protein {ECO:0000313|EMBL:EPT04823.1} OS=Fomitopsis pinicola (strain FP-58527) PE=4 SV=1	acyl-CoA N-acyltransferase [Dichomitus squalens LYAD-421 SS1]
EVM06G006410.1	Molecular Function: transferase activity (GO:0016740);	--	[H]	Coenzyme transport and metabolism	Aminotransferase class-V	Molybdenum cofactor sulfurase {ECO:0000255|HAMAP-Rule:MF_03050} OS=Aspergillus clavatus (strain ATCC 1007 / CBS 513.65 / DSM 816 / NCTC PE=3 SV=1	PLP-dependent transferase {ECO:0000313|EMBL:EJF60728.1} OS=Dichomitus squalens (strain LYAD-421) PE=3 SV=1	PLP-dependent transferase [Dichomitus squalens LYAD-421 SS1]
EVM05G009640.1	--	--	--	--	--	--	Uncharacterized protein {ECO:0000313|EMBL:EJF57316.1} OS=Dichomitus squalens (strain LYAD-421) PE=4 SV=1	hypothetical protein DICSQDRAFT_166553 [Dichomitus squalens LYAD-421 SS1]
EVM08G005840.1	Molecular Function: GTPase activity (GO:0003924); Molecular Function: structural constituent of cytoskeleton (GO:0005200); Molecular Function: GTP binding (GO:0005525); Cellular Component: cytoplasm (GO:0005737); Cellular Component: microtubule (GO:0005874); Biological Process: microtubule-based process (GO:0007017);	K07375|0|dsq:DICSQDRAFT_137089|beta-tubulin 1 tubb1; K07375 tubulin beta (A)	[Z]	Cytoskeleton	Tubulin/FtsZ family, GTPase domain	Tubulin beta chain GN=CC1G_04743 OS=Coprinopsis cinerea (strain Okayama-7 / 130 / ATCC MYA-4618 / FGSC PE=3 SV=1	Beta tubulin {ECO:0000313|EMBL:AGW47786.1} OS=Ganoderma lucidum (Ling zhi medicinal fungus) PE=2 SV=1	beta tubulin [Ganoderma lucidum]
EVM08G002640.1	--	--	--	--	F-box-like	--	Uncharacterized protein {ECO:0000313|EMBL:CDO76824.1} OS=Pycnoporus cinnabarinus (Cinnabar-red polypore) PE=4 SV=1	hypothetical protein BN946_scf185033.g21 [Trametes cinnabarina]
EVM02G004230.1	--	--	--	--	F-box domain	--	Uncharacterized protein {ECO:0000313|EMBL:EPT01104.1} OS=Fomitopsis pinicola (strain FP-58527) PE=4 SV=1	hypothetical protein DICSQDRAFT_145075 [Dichomitus squalens LYAD-421 SS1]
EVM04G003380.1	Molecular Function: threonine-type endopeptidase activity (GO:0004298); Cellular Component: nucleus (GO:0005634); Biological Process: proteasomal ubiquitin-independent protein catabolic process (GO:0010499); Cellular Component: proteasome core complex, alpha-subunit complex (GO:0019773); Cellular Component: proteasome storage granule (GO:0034515); Biological Process: proteasome-mediated ubiquitin…	K02725|1.35074e-174|dsq:DICSQDRAFT_103502|20S proteasome subunit; K02725 20S proteasome subunit alpha 6 [EC:3.4.25.1] (A)	[O]	Posttranslational modification, protein turnover, chaperones	Proteasome subunit	Probable proteasome subunit alpha type-6 GN=SPAC6G10.04c OS=Schizosaccharomyces pombe (strain 972 / ATCC 24843) PE=3 SV=1	Proteasome subunit alpha type {ECO:0000256|RuleBase:RU000551} OS=Pycnoporus cinnabarinus (Cinnabar-red polypore) PE=3 SV=1	20S proteasome subunit [Dichomitus squalens LYAD-421 SS1]
EVM00G008070.1	Cellular Component: mitochondrion (GO:0005739); Biological Process: cellular process (GO:0009987);	--	--	--	Regulator of chromosome condensation (RCC1) repeat	--	Uncharacterized protein {ECO:0000313|EMBL:CDO70730.1} OS=Pycnoporus cinnabarinus (Cinnabar-red polypore) PE=4 SV=1	RCC1/BLIP-II [Dichomitus squalens LYAD-421 SS1]
EVM00G018500.1	--	--	[Q]	Secondary metabolites biosynthesis, transport and catabolism	short chain dehydrogenase	Uncharacterized oxidoreductase C736.13 GN=SPCC736.13 OS=Schizosaccharomyces pombe (strain 972 / ATCC 24843) PE=3 SV=1	Uncharacterized protein {ECO:0000313|EMBL:CDO73677.1} OS=Pycnoporus cinnabarinus (Cinnabar-red polypore) PE=4 SV=1	NAD(P)-binding protein [Dichomitus squalens LYAD-421 SS1]
EVM09G004180.1	Molecular Function: peroxidase activity (GO:0004601); Cellular Component: integral component of membrane (GO:0016021); Biological Process: cellular oxidant detoxification (GO:0098869);	--	--	--	Peroxidase, family 2	Putative sterigmatocystin biosynthesis peroxidase stcC (Precursor) GN=stcC OS=Emericella nidulans (strain FGSC A4 / ATCC 38163 / CBS 112.46 / NRRL PE=3 SV=2	Chloroperoxidase-like protein {ECO:0000313|EMBL:EJF56466.1} OS=Dichomitus squalens (strain LYAD-421) PE=4 SV=1	chloroperoxidase-like protein [Dichomitus squalens LYAD-421 SS1]
EVM05G004810.1	--	--	--	--	GDP/GTP exchange factor Sec2p	--	Uncharacterized protein {ECO:0000313|EMBL:CDO75692.1} OS=Pycnoporus cinnabarinus (Cinnabar-red polypore) PE=4 SV=1	hypothetical protein DICSQDRAFT_166262 [Dichomitus squalens LYAD-421 SS1]
EVM01G007660.1	--	--	--	--	--	--	Uncharacterized protein {ECO:0000313|EMBL:CDO71611.1} OS=Pycnoporus cinnabarinus (Cinnabar-red polypore) PE=4 SV=1	hypothetical protein DICSQDRAFT_158470 [Dichomitus squalens LYAD-421 SS1]
EVM0G001370.1	--	--	--	--	--	--	Uncharacterized protein {ECO:0000313|EMBL:EIW51395.1} (Fragment) OS=Trametes versicolor (strain FP-101664) PE=4 SV=1	hypothetical protein TRAVEDRAFT_21311 [Trametes versicolor FP-101664 SS1]
EVM00G001430.1	--	--	--	--	--	--	Uncharacterized protein {ECO:0000313|EMBL:CDO73268.1} OS=Pycnoporus cinnabarinus (Cinnabar-red polypore) PE=4 SV=1	hypothetical protein TRAVEDRAFT_123610 [Trametes versicolor FP-101664 SS1]
EVM00G006130.1	Cellular Component: nucleosome (GO:0000786); Molecular Function: DNA binding (GO:0003677); Cellular Component: nucleus (GO:0005634); Molecular Function: protein heterodimerization activity (GO:0046982);	K11252|2.43834e-73|gtr:GLOTRDRAFT_57097|histone-fold-containing protein; K11252 histone H2B (A)	[B]	Chromatin structure and dynamics	Core histone H2A/H2B/H3/H4	Histone H2B GN=htbA OS=Agaricus bisporus (White button mushroom) PE=2 SV=3	Histone H2B {ECO:0000256|RuleBase:RU000451} OS=Gloeophyllum trabeum (strain ATCC 11539 / FP-39264 / Madison 617) PE=3 SV=1	hypothetical protein GYMLUDRAFT_45966 [Gymnopus luxurians FD-317 M1]
EVM09G006840.1	Molecular Function: aspartic-type endopeptidase activity (GO:0004190); Biological Process: proteolysis (GO:0006508);	--	[O]	Posttranslational modification, protein turnover, chaperones	Eukaryotic aspartyl protease	Polyporopepsin OS=Irpex lacteus (Milk-white toothed polypore) PE=1 SV=1	Acid protease {ECO:0000313|EMBL:EJF58299.1} OS=Dichomitus squalens (strain LYAD-421) PE=3 SV=1	acid protease [Dichomitus squalens LYAD-421 SS1]
EVM03G001850.1	Molecular Function: actin binding (GO:0003779); Cellular Component: actin cytoskeleton (GO:0015629); Biological Process: actin filament depolymerization (GO:0030042);	K05765|1.28992e-74|dsq:DICSQDRAFT_134666|actin depolymerizing factor; K05765 cofilin (A)	[Z]	Cytoskeleton	Cofilin/tropomyosin-type actin-binding protein	Cofilin GN=COF1 OS=Ustilago maydis (strain 521 / FGSC 9021) PE=3 SV=1	Uncharacterized protein {ECO:0000313|EMBL:CDO76695.1} OS=Pycnoporus cinnabarinus (Cinnabar-red polypore) PE=4 SV=1	hypothetical protein BN946_scf184975.g4 [Trametes cinnabarina]
EVM08G000780.1	--	--	--	--	--	--	Uncharacterized protein {ECO:0000313|EMBL:EMD32354.1} OS=Ceriporiopsis subvermispora (strain B) PE=4 SV=1	hypothetical protein CERSUDRAFT_77384 [Ceriporiopsis subvermispora B]
EVM01G012410.1	--	--	--	--	Methyltransferase domain	Sterol 24-C-methyltransferase GN=ERG6 OS=Yarrowia lipolytica (strain CLIB 122 / E 150) PE=3 SV=1	Uncharacterized protein {ECO:0000313|EMBL:CDO73044.1} OS=Pycnoporus cinnabarinus (Cinnabar-red polypore) PE=4 SV=1	S-adenosyl-L-methionine-dependent methyltransferase [Dichomitus squalens LYAD-421 SS1]
EVM02G010760.1	Cellular Component: integral component of membrane (GO:0016021); Biological Process: transmembrane transport (GO:0055085);	--	[G]	Carbohydrate transport and metabolism	Major Facilitator Superfamily	Riboflavin transporter MCH5 GN=MCH5 OS=Saccharomyces cerevisiae (strain ATCC 204508 / S288c) PE=1 SV=2	Monocarboxylate permease {ECO:0000313|EMBL:EJF60629.1} OS=Dichomitus squalens (strain LYAD-421) PE=4 SV=1	monocarboxylate permease [Dichomitus squalens LYAD-421 SS1]
EVM06G004600.1	Molecular Function: dioxygenase activity (GO:0051213); Biological Process: oxidation-reduction process (GO:0055114);	--	--	--	Taurine catabolism dioxygenase TauD, TfdA family	Putative alpha-ketoglutarate-dependent sulfonate dioxygenase GN=SPBC460.04c OS=Schizosaccharomyces pombe (strain 972 / ATCC 24843) PE=3 SV=1	Taurine catabolism dioxygenase {ECO:0000313|EMBL:EJF56177.1} OS=Dichomitus squalens (strain LYAD-421) PE=4 SV=1	taurine catabolism dioxygenase [Dichomitus squalens LYAD-421 SS1]
EVM02G006420.1	--	--	--	--	--	--	Uncharacterized protein {ECO:0000313|EMBL:EMD37535.1} OS=Ceriporiopsis subvermispora (strain B) PE=4 SV=1	hypothetical protein DICSQDRAFT_54281 [Dichomitus squalens LYAD-421 SS1]
EVM03G009570.1	--	--	--	--	--	--	Uncharacterized protein {ECO:0000313|EMBL:CDO71406.1} OS=Pycnoporus cinnabarinus (Cinnabar-red polypore) PE=4 SV=1	hypothetical protein BN946_scf184908.g164 [Trametes cinnabarina]
EVM03G011510.1	--	--	--	--	--	--	Uncharacterized protein {ECO:0000313|EMBL:EJF61948.1} OS=Dichomitus squalens (strain LYAD-421) PE=4 SV=1	hypothetical protein TRAVEDRAFT_48875 [Trametes versicolor FP-101664 SS1]
EVM02G011430.1	Molecular Function: binding (GO:0005488);	--	[L]	Replication, recombination and repair	hAT family C-terminal dimerisation region	--	Uncharacterized protein {ECO:0000313|EMBL:EJF60759.1} OS=Dichomitus squalens (strain LYAD-421) PE=4 SV=1	hypothetical protein PAXRUDRAFT_16219 [Paxillus rubicundulus Ve08.2h10]
EVM01G007590.1	--	--	--	--	RTA1 like protein	Sphingoid long-chain base transporter RSB1 GN=RSB1 OS=Saccharomyces cerevisiae (strain ATCC 204508 / S288c) PE=1 SV=3	Uncharacterized protein {ECO:0000313|EMBL:EKM50091.1} OS=Phanerochaete carnosa (strain HHB-10118-sp) PE=4 SV=1	RTA1 like protein [Dichomitus squalens LYAD-421 SS1]
EVM11G002170.1	Cellular Component: nucleus (GO:0005634); Biological Process: transcription initiation from RNA polymerase II promoter (GO:0006367); Cellular Component: macromolecular complex (GO:0032991); Molecular Function: sequence-specific DNA binding (GO:0043565);	K03136|0|dsq:DICSQDRAFT_112614|hypothetical protein; K03136 transcription initiation factor TFIIE subunit alpha (A)	[K]	Transcription	TFIIE alpha subunit	Transcription initiation factor IIE subunit alpha GN=tfa1 OS=Schizosaccharomyces pombe (strain 972 / ATCC 24843) PE=1 SV=3	Uncharacterized protein {ECO:0000313|EMBL:EJF56810.1} OS=Dichomitus squalens (strain LYAD-421) PE=4 SV=1	hypothetical protein DICSQDRAFT_112614 [Dichomitus squalens LYAD-421 SS1]
EVM07G002250.1	--	--	--	--	BTB/POZ domain	--	Uncharacterized protein {ECO:0000313|EMBL:EJF60243.1} OS=Dichomitus squalens (strain LYAD-421) PE=4 SV=1	hypothetical protein DICSQDRAFT_88072 [Dichomitus squalens LYAD-421 SS1]
EVM00G011210.1	--	--	--	--	--	--	Uncharacterized protein {ECO:0000313|EMBL:CDO75655.1} OS=Pycnoporus cinnabarinus (Cinnabar-red polypore) PE=4 SV=1	hypothetical protein BN946_scf184941.g8 [Trametes cinnabarina]
EVM01G013460.1	Cellular Component: intracellular part (GO:0044424);	--	--	--	--	Uncharacterized ARM-like repeat-containing protein C1703.03c GN=SPBC1703.03c OS=Schizosaccharomyces pombe (strain 972 / ATCC 24843) PE=3 SV=1	Uncharacterized protein {ECO:0000313|EMBL:EPT03355.1} OS=Fomitopsis pinicola (strain FP-58527) PE=4 SV=1	ARM repeat-containing protein [Dichomitus squalens LYAD-421 SS1]
EVM08G003120.1	--	--	--	--	Domain of unknown function (DUF3328)	--	Uncharacterized protein {ECO:0000313|EMBL:CDO69746.1} OS=Pycnoporus cinnabarinus (Cinnabar-red polypore) PE=4 SV=1	hypothetical protein TRAVEDRAFT_24130 [Trametes versicolor FP-101664 SS1]
EVM10G005370.1	Molecular Function: structural constituent of cell wall (GO:0005199); Cellular Component: fungal-type cell wall (GO:0009277);	--	--	--	Fungal hydrophobin	Hydrophobin-1 (Precursor) GN=HYD-1 OS=Pisolithus tinctorius (Dead man&apos;s foot) PE=2 SV=1	Hydrophobin {ECO:0000313|EMBL:AGC26952.1} OS=Polyporus umbellatus PE=2 SV=1	fungal hydrophobin [Dichomitus squalens LYAD-421 SS1]
EVM10G003680.1	--	--	--	--	--	--	Uncharacterized protein {ECO:0000313|EMBL:EJF60882.1} (Fragment) OS=Dichomitus squalens (strain LYAD-421) PE=4 SV=1	hypothetical protein TRAVEDRAFT_48759 [Trametes versicolor FP-101664 SS1]
EVM01G002040.1	Molecular Function: signal recognition particle binding (GO:0005047); Cellular Component: signal recognition particle, endoplasmic reticulum targeting (GO:0005786); Biological Process: SRP-dependent cotranslational protein targeting to membrane (GO:0006614); Molecular Function: 7S RNA binding (GO:0008312); Molecular Function: endoplasmic reticulum signal peptide binding (GO:0030942);	K03107|0|dsq:DICSQDRAFT_90092|hypothetical protein; K03107 signal recognition particle subunit SRP68 (A)	[U]	Intracellular trafficking, secretion, and vesicular transport	--	Signal recognition particle subunit srp68 GN=srp68 OS=Schizosaccharomyces pombe (strain 972 / ATCC 24843) PE=3 SV=1	Signal recognition particle subunit SRP68 {ECO:0000256|PIRNR:PIRNR038995} OS=Dichomitus squalens (strain LYAD-421) PE=3 SV=1	hypothetical protein DICSQDRAFT_90092 [Dichomitus squalens LYAD-421 SS1]
EVM08G005390.1	--	--	--	--	MYND finger	--	Uncharacterized protein {ECO:0000313|EMBL:CDO68543.1} OS=Pycnoporus cinnabarinus (Cinnabar-red polypore) PE=4 SV=1	hypothetical protein TRAVEDRAFT_53328 [Trametes versicolor FP-101664 SS1]
EVM09G000860.1	--	--	--	--	--	--	Uncharacterized protein {ECO:0000313|EMBL:CDO70409.1} OS=Pycnoporus cinnabarinus (Cinnabar-red polypore) PE=4 SV=1	hypothetical protein BN946_scf184999.g50 [Trametes cinnabarina]
EVM02G002650.1	--	--	--	--	--	--	Uncharacterized protein {ECO:0000313|EMBL:EPQ57570.1} OS=Gloeophyllum trabeum (strain ATCC 11539 / FP-39264 / Madison 617) PE=4 SV=1	hypothetical protein PLICRDRAFT_485165 [Plicaturopsis crispa FD-325 SS-3]
EVM04G002030.1	--	K08869|0|dsq:DICSQDRAFT_66527|ABC1-domain-containing protein; K08869 aarF domain-containing kinase (A)	[R]	General function prediction only	ABC1 family	Protein ABC1 homolog, mitochondrial (Precursor) GN=abc1 OS=Schizosaccharomyces pombe (strain 972 / ATCC 24843) PE=2 SV=1	ABC1-domain-containing protein {ECO:0000313|EMBL:EJF58716.1} OS=Dichomitus squalens (strain LYAD-421) PE=4 SV=1	ABC1-domain-containing protein [Dichomitus squalens LYAD-421 SS1]
EVM00G005830.1	Biological Process: tRNA N2-guanine methylation (GO:0002940); Molecular Function: RNA binding (GO:0003723); Molecular Function: tRNA (guanine-N2-)-methyltransferase activity (GO:0004809); Cellular Component: nuclear inner membrane (GO:0005637); Cellular Component: mitochondrion (GO:0005739);	K00555|0|dsq:DICSQDRAFT_132119|N2,N2-dimethylguanosine tRNA methyltransferase; K00555 tRNA (guanine26-N2/guanine27-N2)-dimethyltransferase [EC:2.1.1.215 2.1.1.216] (A)	[J]	Translation, ribosomal structure and biogenesis	N2,N2-dimethylguanosine tRNA methyltransferase	tRNA (guanine(26)-N(2))-dimethyltransferase GN=trm1 OS=Schizosaccharomyces pombe (strain 972 / ATCC 24843) PE=1 SV=1	Uncharacterized protein {ECO:0000313|EMBL:CDO74610.1} OS=Pycnoporus cinnabarinus (Cinnabar-red polypore) PE=4 SV=1	N2,N2-dimethylguanosine tRNA methyltransferase [Dichomitus squalens LYAD-421 SS1]
EVM01G002140.1	--	--	--	--	--	--	Uncharacterized protein {ECO:0000313|EMBL:EJF58763.1} OS=Dichomitus squalens (strain LYAD-421) PE=4 SV=1	hypothetical protein DICSQDRAFT_172591 [Dichomitus squalens LYAD-421 SS1]
EVM02G006300.1	--	--	--	--	--	--	Uncharacterized protein {ECO:0000313|EMBL:CDO73268.1} OS=Pycnoporus cinnabarinus (Cinnabar-red polypore) PE=4 SV=1	hypothetical protein TRAVEDRAFT_123610 [Trametes versicolor FP-101664 SS1]
EVM03G009960.1	--	--	--	--	--	--	Uncharacterized protein {ECO:0000313|EMBL:EMD32484.1} OS=Ceriporiopsis subvermispora (strain B) PE=4 SV=1	hypothetical protein CERSUDRAFT_118810 [Ceriporiopsis subvermispora B]
EVM05G000980.1	--	--	--	--	--	--	Uncharacterized protein {ECO:0000313|EMBL:EJF60445.1} OS=Dichomitus squalens (strain LYAD-421) PE=4 SV=1	hypothetical protein DICSQDRAFT_155774 [Dichomitus squalens LYAD-421 SS1]
EVM04G003860.1	--	--	--	--	C2 domain	Ingression protein fic1 GN=fic1 OS=Schizosaccharomyces pombe (strain 972 / ATCC 24843) PE=1 SV=1	Uncharacterized protein {ECO:0000313|EMBL:CDO74061.1} OS=Pycnoporus cinnabarinus (Cinnabar-red polypore) PE=4 SV=1	hypothetical protein DICSQDRAFT_179654 [Dichomitus squalens LYAD-421 SS1]
EVM04G009450.1	--	--	[R]	General function prediction only	Zinc-finger double domain	Transcriptional regulator prz1 GN=prz1 OS=Schizosaccharomyces pombe (strain 972 / ATCC 24843) PE=1 SV=1	Uncharacterized protein {ECO:0000313|EMBL:EJF62388.1} OS=Dichomitus squalens (strain LYAD-421) PE=4 SV=1	hypothetical protein DICSQDRAFT_180251 [Dichomitus squalens LYAD-421 SS1]
EVM01G006940.1	--	--	--	--	SAD/SRA domain	--	Uncharacterized protein {ECO:0000313|EMBL:CDO71540.1} OS=Pycnoporus cinnabarinus (Cinnabar-red polypore) PE=4 SV=1	hypothetical protein BN946_scf184911.g10 [Trametes cinnabarina]
EVM08G001230.1	--	--	--	--	--	--	Uncharacterized protein {ECO:0000313|EMBL:EJF55980.1} OS=Dichomitus squalens (strain LYAD-421) PE=4 SV=1	hypothetical protein DICSQDRAFT_130338 [Dichomitus squalens LYAD-421 SS1]
EVM04G000500.1	Molecular Function: hydrolase activity, hydrolyzing O-glycosyl compounds (GO:0004553); Biological Process: carbohydrate metabolic process (GO:0005975);	--	--	--	Glycosyl hydrolases family 18	Endochitinase 3 (Precursor) GN=chi3 OS=Metarhizium anisopliae (strain ARSEF 23 / ATCC MYA-3075) PE=3 SV=1	Chitinase {ECO:0000313|EMBL:EJF57582.1} OS=Dichomitus squalens (strain LYAD-421) PE=4 SV=1	glycoside hydrolase [Trametes versicolor FP-101664 SS1]
EVM01G014520.1	--	--	--	--	--	--	--	hypothetical protein TRAVEDRAFT_49819 [Trametes versicolor FP-101664 SS1]
EVM00G006950.1	Cellular Component: nucleolus (GO:0005730);	K13122|1.41067e-178|dsq:DICSQDRAFT_77617|hypothetical protein; K13122 protein FRG1 (A)	[Z]	Cytoskeleton	FRG1-like family	Protein frg1 GN=frg1 OS=Schizosaccharomyces pombe (strain 972 / ATCC 24843) PE=3 SV=1	Uncharacterized protein {ECO:0000313|EMBL:EMD38562.1} OS=Ceriporiopsis subvermispora (strain B) PE=4 SV=1	hypothetical protein DICSQDRAFT_77617 [Dichomitus squalens LYAD-421 SS1]
EVM06G002530.1	--	--	--	--	--	--	Uncharacterized protein {ECO:0000313|EMBL:EJF56184.1} OS=Dichomitus squalens (strain LYAD-421) PE=4 SV=1	hypothetical protein DICSQDRAFT_141405 [Dichomitus squalens LYAD-421 SS1]
EVM01G002180.1	--	--	--	--	--	Serine protease inhibitor OS=Lentinula edodes (Shiitake mushroom) PE=1 SV=1	Uncharacterized protein {ECO:0000313|EMBL:ESK88374.1} OS=Moniliophthora roreri (strain MCA 2997) PE=4 SV=1	hypothetical protein Moror_14760 [Moniliophthora roreri MCA 2997]
EVM05G004990.1	Molecular Function: RNA polymerase II transcription factor activity, sequence-specific DNA binding (GO:0000981); Cellular Component: nucleus (GO:0005634); Biological Process: regulation of transcription from RNA polymerase II promoter (GO:0006357); Molecular Function: zinc ion binding (GO:0008270);	--	--	--	--	--	Uncharacterized protein {ECO:0000313|EMBL:CDO76063.1} OS=Pycnoporus cinnabarinus (Cinnabar-red polypore) PE=4 SV=1	hypothetical protein BN946_scf184696.g15 [Trametes cinnabarina]
EVM10G004490.1	Biological Process: biosynthetic process (GO:0009058); Molecular Function: transferase activity (GO:0016740); Molecular Function: pyridoxal phosphate binding (GO:0030170);	K00652|0|dsq:DICSQDRAFT_150414|PLP-dependent transferase; K00652 8-amino-7-oxononanoate synthase [EC:2.3.1.47] (A)	[H]	Coenzyme transport and metabolism	Aminotransferase class I and II	5-aminolevulinate synthase, mitochondrial (Precursor) GN=hem1 OS=Agaricus bisporus (White button mushroom) PE=2 SV=1	PLP-dependent transferase {ECO:0000313|EMBL:EJF56523.1} OS=Dichomitus squalens (strain LYAD-421) PE=4 SV=1	PLP-dependent transferase [Dichomitus squalens LYAD-421 SS1]
EVM01G017190.1	Molecular Function: hydrolase activity, hydrolyzing O-glycosyl compounds (GO:0004553); Biological Process: carbohydrate metabolic process (GO:0005975);	--	--	--	Glycosyl hydrolases family 18	--	Chitinase {ECO:0000313|EMBL:EJF57582.1} OS=Dichomitus squalens (strain LYAD-421) PE=4 SV=1	chitinase [Dichomitus squalens LYAD-421 SS1]
EVM05G001060.1	--	--	--	--	--	--	Uncharacterized protein {ECO:0000313|EMBL:EJF60436.1} OS=Dichomitus squalens (strain LYAD-421) PE=4 SV=1	hypothetical protein DICSQDRAFT_137521 [Dichomitus squalens LYAD-421 SS1]
EVM00G020380.1	Cellular Component: integral component of membrane (GO:0016021); Biological Process: sterol metabolic process (GO:0016125); Molecular Function: cholestenol delta-isomerase activity (GO:0047750);	--	--	--	Emopamil binding protein	--	Uncharacterized protein {ECO:0000313|EMBL:CCM00461.1} OS=Fibroporia radiculosa (strain TFFH 294) PE=4 SV=1	hypothetical protein DICSQDRAFT_55305 [Dichomitus squalens LYAD-421 SS1]
EVM01G013910.1	--	--	--	--	--	--	Uncharacterized protein {ECO:0000313|EMBL:CDO74420.1} OS=Pycnoporus cinnabarinus (Cinnabar-red polypore) PE=4 SV=1	hypothetical protein DICSQDRAFT_151638 [Dichomitus squalens LYAD-421 SS1]
EVM01G004030.1	Biological Process: ubiquitin-dependent protein catabolic process (GO:0006511);	K14015|0|ppl:POSPLDRAFT_20695|hypothetical protein; K14015 nuclear protein localization protein 4 homolog (A)	[YU]	--	NPL4 family	Nuclear protein localization protein 4 GN=NPL4 OS=Cryptococcus neoformans var. neoformans serotype D (strain JEC21 / PE=3 SV=1	Uncharacterized protein {ECO:0000313|EMBL:CDO72743.1} OS=Pycnoporus cinnabarinus (Cinnabar-red polypore) PE=4 SV=1	hypothetical protein BN946_scf184990.g26 [Trametes cinnabarina]
EVM04G002500.1	--	--	--	--	--	--	Uncharacterized protein {ECO:0000313|EMBL:EPQ59718.1} OS=Gloeophyllum trabeum (strain ATCC 11539 / FP-39264 / Madison 617) PE=4 SV=1	NAD-dependent epimerase/dehydratase [Dichomitus squalens LYAD-421 SS1]
EVM04G004390.1	--	--	--	--	--	Uncharacterized protein C16C9.01c OS=Schizosaccharomyces pombe (strain 972 / ATCC 24843) PE=4 SV=1	Uncharacterized protein {ECO:0000313|EMBL:EMD41032.1} OS=Ceriporiopsis subvermispora (strain B) PE=4 SV=1	Ribokinase-like protein [Dichomitus squalens LYAD-421 SS1]
EVM07G000500.1	--	--	--	--	--	--	Uncharacterized protein {ECO:0000313|EMBL:EJF60826.1} OS=Dichomitus squalens (strain LYAD-421) PE=4 SV=1	hypothetical protein TRAVEDRAFT_69543 [Trametes versicolor FP-101664 SS1]
EVM07G004060.1	--	--	--	--	Survival protein SurE	Acid phosphatase (Precursor) GN=PHO2 OS=Yarrowia lipolytica (strain CLIB 122 / E 150) PE=3 SV=2	Sure-like protein {ECO:0000313|EMBL:EJF59255.1} OS=Dichomitus squalens (strain LYAD-421) PE=4 SV=1	sure-like protein [Dichomitus squalens LYAD-421 SS1]
EVM02G001680.1	Molecular Function: protein kinase activity (GO:0004672); Molecular Function: ATP binding (GO:0005524); Biological Process: protein phosphorylation (GO:0006468);	--	--	--	Protein kinase domain	--	Uncharacterized protein {ECO:0000313|EMBL:EJF56259.1} OS=Dichomitus squalens (strain LYAD-421) PE=4 SV=1	hypothetical protein DICSQDRAFT_113288 [Dichomitus squalens LYAD-421 SS1]
EVM04G012940.1	Molecular Function: translation elongation factor activity (GO:0003746); Molecular Function: GTPase activity (GO:0003924); Molecular Function: GTP binding (GO:0005525); Biological Process: translational elongation (GO:0006414);	K03234|0|dsq:DICSQDRAFT_75901|eukaryotic translation elongation factor 2; K03234 elongation factor 2 (A)	[J]	Translation, ribosomal structure and biogenesis	Elongation factor Tu GTP binding domain	Elongation factor 2 GN=EFT1 OS=Komagataella pastoris (Yeast) PE=3 SV=1	Uncharacterized protein {ECO:0000313|EMBL:CDO75486.1} OS=Pycnoporus cinnabarinus (Cinnabar-red polypore) PE=4 SV=1	eukaryotic translation elongation factor 2 [Dichomitus squalens LYAD-421 SS1]
EVM05G006480.1	Molecular Function: nucleotide binding (GO:0000166); Molecular Function: aminoacyl-tRNA ligase activity (GO:0004812); Biological Process: tRNA aminoacylation for protein translation (GO:0006418);	K01866|0|dsq:DICSQDRAFT_79516|hypothetical protein; K01866 tyrosyl-tRNA synthetase [EC:6.1.1.1] (A)	[J]	Translation, ribosomal structure and biogenesis	tRNA synthetases class I (W and Y)	Tyrosine--tRNA ligase, mitochondrial (Precursor) GN=MSY1 OS=Saccharomyces cerevisiae (strain ATCC 204508 / S288c) PE=1 SV=1	Tyrosine--tRNA ligase {ECO:0000256|RuleBase:RU361234} OS=Pycnoporus cinnabarinus (Cinnabar-red polypore) PE=3 SV=1	hypothetical protein DICSQDRAFT_79516 [Dichomitus squalens LYAD-421 SS1]
EVM09G003950.1	--	--	--	--	Thaumatin family	--	Osmotin thaumatin-like protein {ECO:0000313|EMBL:EJF56715.1} OS=Dichomitus squalens (strain LYAD-421) PE=4 SV=1	Osmotin thaumatin-like protein [Dichomitus squalens LYAD-421 SS1]
EVM10G005500.1	Molecular Function: serine-type peptidase activity (GO:0008236);	--	--	--	Pro-kumamolisin, activation domain	Tripeptidyl-peptidase sed1 (Precursor) GN=sed1 OS=Neosartorya fumigata (strain ATCC MYA-4609 / Af293 / CBS 101355 / FGSC PE=1 SV=1	Uncharacterized protein {ECO:0000313|EMBL:CDO77010.1} OS=Pycnoporus cinnabarinus (Cinnabar-red polypore) PE=4 SV=1	subtilisin-like protein [Dichomitus squalens LYAD-421 SS1]
EVM01G015790.1	--	--	--	--	--	--	Uncharacterized protein {ECO:0000313|EMBL:CDO68495.1} OS=Pycnoporus cinnabarinus (Cinnabar-red polypore) PE=4 SV=1	hypothetical protein DICSQDRAFT_165322 [Dichomitus squalens LYAD-421 SS1]
EVM02G012330.1	--	--	--	--	--	--	Uncharacterized protein {ECO:0000313|EMBL:EJF56462.1} OS=Dichomitus squalens (strain LYAD-421) PE=4 SV=1	hypothetical protein DICSQDRAFT_174912 [Dichomitus squalens LYAD-421 SS1]
EVM07G001120.1	--	--	--	--	NADH(P)-binding	--	Uncharacterized protein {ECO:0000313|EMBL:CDO76593.1} OS=Pycnoporus cinnabarinus (Cinnabar-red polypore) PE=4 SV=1	hypothetical protein BN946_scf184868.g7 [Trametes cinnabarina]
EVM03G007040.1	Cellular Component: fungal-type vacuole membrane (GO:0000329); Molecular Function: protein kinase activity (GO:0004672); Molecular Function: SNAP receptor activity (GO:0005484); Molecular Function: ATP binding (GO:0005524); Cellular Component: late endosome (GO:0005770); Cellular Component: endoplasmic reticulum (GO:0005783); Biological Process: protein phosphorylation (GO:0006468); Biological Pr…	K08488|5.76148e-160|dsq:DICSQDRAFT_87053|t-SNARE; K08488 syntaxin 7 (A)	[U]	Intracellular trafficking, secretion, and vesicular transport	Syntaxin-like protein	Syntaxin pep12 GN=pep12 OS=Schizosaccharomyces pombe (strain 972 / ATCC 24843) PE=1 SV=2	t-SNARE {ECO:0000313|EMBL:EJF60998.1} OS=Dichomitus squalens (strain LYAD-421) PE=4 SV=1	t-SNARE [Dichomitus squalens LYAD-421 SS1]
EVM02G013820.1	Molecular Function: oxidoreductase activity, acting on CH-OH group of donors (GO:0016614); Molecular Function: flavin adenine dinucleotide binding (GO:0050660); Biological Process: oxidation-reduction process (GO:0055114);	--	[R]	General function prediction only	GMC oxidoreductase	Pyranose dehydrogenase 3 {ECO:0000303|PubMed:18097667} (Precursor) OS=Leucoagaricus meleagris (Western flat-topped agaric) PE=2 SV=1	Alcohol oxidase {ECO:0000313|EMBL:EJF60335.1} OS=Dichomitus squalens (strain LYAD-421) PE=3 SV=1	alcohol oxidase [Dichomitus squalens LYAD-421 SS1]
EVM02G004660.1	Biological Process: lipid metabolic process (GO:0006629); Molecular Function: hydrolase activity (GO:0016787);	--	[I]	Lipid transport and metabolism	Lipase (class 3)	Lipase (Precursor) GN=LIP OS=Thermomyces lanuginosus (Humicola lanuginosa) PE=1 SV=1	Lipase {ECO:0000313|EMBL:EJF57711.1} OS=Dichomitus squalens (strain LYAD-421) PE=4 SV=1	lipase [Dichomitus squalens LYAD-421 SS1]
EVM00G006630.1	Cellular Component: membrane (GO:0016020); Biological Process: single-organism transport (GO:0044765);	K15272|0|dsq:DICSQDRAFT_97381|nucleotide-sugar transporter; K15272 solute carrier family 35 (UDP-sugar transporter), member A1/2/3 (A)	[G]	Carbohydrate transport and metabolism	Nucleotide-sugar transporter	UDP-galactose transporter GN=gms1 OS=Schizosaccharomyces pombe (strain 972 / ATCC 24843) PE=2 SV=3	Uncharacterized protein {ECO:0000313|EMBL:CDO68299.1} OS=Pycnoporus cinnabarinus (Cinnabar-red polypore) PE=4 SV=1	hypothetical protein BN946_scf184799.g26 [Trametes cinnabarina]
EVM01G014130.1	Molecular Function: calcium ion binding (GO:0005509);	K16466|3.35843e-112|dsq:DICSQDRAFT_131713|EF-hand; K16466 centrin-3 (A)	[ZD]	--	EF hand	Cell division control protein 31 GN=cdc31 OS=Schizosaccharomyces pombe (strain 972 / ATCC 24843) PE=1 SV=1	Uncharacterized protein {ECO:0000313|EMBL:EKM61781.1} OS=Phanerochaete carnosa (strain HHB-10118-sp) PE=4 SV=1	EF-hand [Dichomitus squalens LYAD-421 SS1]
EVM02G004760.1	--	--	--	--	BTB/POZ domain	--	Uncharacterized protein {ECO:0000313|EMBL:EJF57234.1} OS=Dichomitus squalens (strain LYAD-421) PE=4 SV=1	hypothetical protein TRAVEDRAFT_72111 [Trametes versicolor FP-101664 SS1]
EVM03G002480.1	--	--	--	--	--	--	Uncharacterized protein {ECO:0000313|EMBL:EPT05346.1} OS=Fomitopsis pinicola (strain FP-58527) PE=4 SV=1	hypothetical protein DICSQDRAFT_160497 [Dichomitus squalens LYAD-421 SS1]
EVM01G010280.1	--	--	--	--	--	--	Uncharacterized protein {ECO:0000313|EMBL:EJF58355.1} OS=Dichomitus squalens (strain LYAD-421) PE=4 SV=1	hypothetical protein TRAVEDRAFT_25594 [Trametes versicolor FP-101664 SS1]
EVM08G000240.1	--	--	--	--	--	--	Uncharacterized protein {ECO:0000313|EMBL:CDO69797.1} OS=Pycnoporus cinnabarinus (Cinnabar-red polypore) PE=4 SV=1	hypothetical protein BN946_scf184766.g42 [Trametes cinnabarina]
EVM00G016520.1	--	--	--	--	--	--	Uncharacterized protein {ECO:0000313|EMBL:EMD38015.1} OS=Ceriporiopsis subvermispora (strain B) PE=4 SV=1	hypothetical protein DICSQDRAFT_167621 [Dichomitus squalens LYAD-421 SS1]
EVM01G006670.1	Cellular Component: membrane (GO:0016020);	--	[R]	General function prediction only	Alpha/beta hydrolase family	--	Uncharacterized protein {ECO:0000313|EMBL:EPT04278.1} OS=Fomitopsis pinicola (strain FP-58527) PE=4 SV=1	alpha/beta-hydrolase [Dichomitus squalens LYAD-421 SS1]
EVM00G012850.1	--	--	--	--	Cerato-platanin	Protein SnodProt1 (Precursor) GN=SNOG_13722 OS=Phaeosphaeria nodorum (strain SN15 / ATCC MYA-4574 / FGSC 10173) PE=2 SV=1	Snodprot1 {ECO:0000313|EMBL:EAU81969.2} OS=Coprinopsis cinerea (strain Okayama-7 / 130 / ATCC MYA-4618 / FGSC PE=4 SV=2	immunomodulatory protein, partial [Dichomitus squalens LYAD-421 SS1]
EVM02G012240.1	--	--	--	--	--	--	Uncharacterized protein {ECO:0000313|EMBL:EPS98310.1} (Fragment) OS=Fomitopsis pinicola (strain FP-58527) PE=4 SV=1	hypothetical protein FOMPIDRAFT_59073, partial [Fomitopsis pinicola FP-58527 SS1]
EVM00G008680.1	--	K11137|0|dsq:DICSQDRAFT_154331|hypothetical protein; K11137 telomere length regulation protein (A)	[S]	Function unknown	Telomere length regulation protein	DNA replication checkpoint protein tel2 GN=tel2 OS=Schizosaccharomyces pombe (strain 972 / ATCC 24843) PE=1 SV=1	Uncharacterized protein {ECO:0000313|EMBL:CDO69030.1} OS=Pycnoporus cinnabarinus (Cinnabar-red polypore) PE=4 SV=1	hypothetical protein DICSQDRAFT_154331 [Dichomitus squalens LYAD-421 SS1]
EVM07G004720.1	--	--	--	--	--	--	Uncharacterized protein {ECO:0000313|EMBL:KDQ57119.1} OS=Jaapia argillacea MUCL 33604 PE=4 SV=1	hypothetical protein DICSQDRAFT_166977 [Dichomitus squalens LYAD-421 SS1]
EVM00G015680.1	Cellular Component: endoplasmic reticulum (GO:0005783);	--	[T]	Signal transduction mechanisms	Oxysterol-binding protein	Oxysterol-binding protein-like protein 1 GN=obp1 OS=Schizosaccharomyces pombe (strain 972 / ATCC 24843) PE=1 SV=1	Uncharacterized protein {ECO:0000313|EMBL:CDO75437.1} OS=Pycnoporus cinnabarinus (Cinnabar-red polypore) PE=3 SV=1	hypothetical protein DICSQDRAFT_134470 [Dichomitus squalens LYAD-421 SS1]
EVM05G003900.1	--	--	--	--	--	--	Uncharacterized protein {ECO:0000313|EMBL:EMD37472.1} OS=Ceriporiopsis subvermispora (strain B) PE=4 SV=1	hypothetical protein DICSQDRAFT_177783, partial [Dichomitus squalens LYAD-421 SS1]
EVM01G003880.1	--	--	[R]	General function prediction only	TPR repeat	Heat shock protein sti1 homolog GN=sti1 OS=Schizosaccharomyces pombe (strain 972 / ATCC 24843) PE=3 SV=1	Uncharacterized protein {ECO:0000313|EMBL:EJF58418.1} OS=Dichomitus squalens (strain LYAD-421) PE=4 SV=1	hypothetical protein DICSQDRAFT_182520 [Dichomitus squalens LYAD-421 SS1]
EVM00G023920.1	--	--	[T]	Signal transduction mechanisms	Protein kinase domain	Casein kinase I homolog hhp1 GN=hhp1 OS=Schizosaccharomyces pombe (strain 972 / ATCC 24843) PE=2 SV=1	Putative uncharacterized protein {ECO:0000313|EMBL:EFJ01352.1} (Fragment) OS=Schizophyllum commune (strain H4-8 / FGSC 9210) PE=4 SV=1	kinase-like protein, partial [Stereum hirsutum FP-91666 SS1]
EVM00G020150.1	Molecular Function: ATP binding (GO:0005524); Cellular Component: integral component of membrane (GO:0016021); Molecular Function: ATPase activity, coupled to transmembrane movement of substances (GO:0042626); Biological Process: transmembrane transport (GO:0055085);	--	[Q]	Secondary metabolites biosynthesis, transport and catabolism	ABC transporter transmembrane region	Oligomycin resistance ATP-dependent permease YOR1 GN=YOR1 OS=Saccharomyces cerevisiae (strain ATCC 204508 / S288c) PE=1 SV=1	ABC transporter {ECO:0000313|EMBL:EFQ29827.1} OS=Colletotrichum graminicola (strain M1.001 / M2 / FGSC 10212) PE=3 SV=1	multidrug resistance-associated ABC transporter [Dichomitus squalens LYAD-421 SS1]
EVM01G016100.1	--	--	--	--	--	--	Uncharacterized protein {ECO:0000313|EMBL:EJF61363.1} OS=Dichomitus squalens (strain LYAD-421) PE=4 SV=1	hypothetical protein DICSQDRAFT_180670 [Dichomitus squalens LYAD-421 SS1]
EVM04G005650.1	Molecular Function: nucleotide binding (GO:0000166); Molecular Function: hydrolase activity (GO:0016787);	--	[O]	Posttranslational modification, protein turnover, chaperones	ATPase family associated with various cellular activities (AAA)	ATPase family gene 2 protein GN=afg2 OS=Schizosaccharomyces pombe (strain 972 / ATCC 24843) PE=3 SV=1	Uncharacterized protein {ECO:0000313|EMBL:CCM05578.1} OS=Fibroporia radiculosa (strain TFFH 294) PE=3 SV=1	P-loop containing nucleoside triphosphate hydrolase protein [Dichomitus squalens LYAD-421 SS1]
EVM04G004430.1	Cellular Component: nucleus (GO:0005634); Cellular Component: mitochondrial intermembrane space (GO:0005758); Cellular Component: cytosol (GO:0005829); Cellular Component: integral component of mitochondrial inner membrane (GO:0031305); Biological Process: mitochondrial respiratory chain complex IV assembly (GO:0033617);	K18178|2.94517e-47|dsq:DICSQDRAFT_83660|hypothetical protein; K18178 cytochrome c oxidase assembly factor 5 (A)	[O]	Posttranslational modification, protein turnover, chaperones	Cytochrome c oxidase assembly protein PET191	Mitochondrial protein pet191 homolog GN=SPBC16A3.16 OS=Schizosaccharomyces pombe (strain 972 / ATCC 24843) PE=3 SV=1	Uncharacterized protein {ECO:0000313|EMBL:EPT02853.1} (Fragment) OS=Fomitopsis pinicola (strain FP-58527) PE=4 SV=1	hypothetical protein DICSQDRAFT_83660 [Dichomitus squalens LYAD-421 SS1]
EVM05G007620.1	Molecular Function: hydrolase activity (GO:0016787);	--	--	--	Cupin domain	--	RmlC-like cupin {ECO:0000313|EMBL:EJF57653.1} OS=Dichomitus squalens (strain LYAD-421) PE=4 SV=1	RmlC-like cupin [Dichomitus squalens LYAD-421 SS1]
EVM08G007230.1	--	--	[G]	Carbohydrate transport and metabolism	Major Facilitator Superfamily	Riboflavin transporter MCH5 GN=MCH5 OS=Saccharomyces cerevisiae (strain ATCC 204508 / S288c) PE=1 SV=2	MFS general substrate transporter {ECO:0000313|EMBL:EJF60553.1} OS=Dichomitus squalens (strain LYAD-421) PE=4 SV=1	MFS general substrate transporter [Dichomitus squalens LYAD-421 SS1]
EVM10G006670.1	Biological Process: chromatin silencing (GO:0006342); Cellular Component: nuclear lumen (GO:0031981); Cellular Component: macromolecular complex (GO:0032991);	K11306|1.19358e-42|abp:AGABI1DRAFT107193|AGABI1DRAFT_107193; hypothetical protein; K11306 histone acetyltransferase MYST4 [EC:2.3.1.48] (A)	[K]	Transcription	PHD-finger	--	Histone acetyltransferase {ECO:0000256|RuleBase:RU361211} OS=Pycnoporus cinnabarinus (Cinnabar-red polypore) PE=3 SV=1	hypothetical protein BN946_scf184804.g4 [Trametes cinnabarina]
EVM03G008060.1	--	--	[S]	Function unknown	RPAP1-like, C-terminal	RNA polymerase II-associated protein rba50 GN=rba50 OS=Schizosaccharomyces pombe (strain 972 / ATCC 24843) PE=3 SV=1	Uncharacterized protein {ECO:0000313|EMBL:EJF55862.1} OS=Dichomitus squalens (strain LYAD-421) PE=4 SV=1	hypothetical protein DICSQDRAFT_175427 [Dichomitus squalens LYAD-421 SS1]
EVM03G011970.1	--	--	--	--	Transposase family tnp2	--	Uncharacterized protein {ECO:0000313|EMBL:KDQ28554.1} (Fragment) OS=Pleurotus ostreatus PC15 PE=4 SV=1	hypothetical protein TRAVEDRAFT_132588, partial [Trametes versicolor FP-101664 SS1]
EVM01G004980.1	Biological Process: proteolysis (GO:0006508); Molecular Function: cysteine-type peptidase activity (GO:0008234);	K08592|0|dsq:DICSQDRAFT_45820|cysteine proteinase; K08592 sentrin-specific protease 1 [EC:3.4.22.68] (A)	[O]	Posttranslational modification, protein turnover, chaperones	Ulp1 protease family, C-terminal catalytic domain	Ubiquitin-like-specific protease 1 GN=ulp1 OS=Schizosaccharomyces pombe (strain 972 / ATCC 24843) PE=3 SV=1	Uncharacterized protein {ECO:0000313|EMBL:CDO72453.1} OS=Pycnoporus cinnabarinus (Cinnabar-red polypore) PE=4 SV=1	hypothetical protein BN946_scf184977.g154 [Trametes cinnabarina]
EVM0G001720.1	--	--	--	--	Peroxidase, family 2	Putative sterigmatocystin biosynthesis peroxidase stcC (Precursor) GN=stcC OS=Emericella nidulans (strain FGSC A4 / ATCC 38163 / CBS 112.46 / NRRL PE=3 SV=2	Cloroperoxidase {ECO:0000313|EMBL:EJF61120.1} OS=Dichomitus squalens (strain LYAD-421) PE=4 SV=1	Cloroperoxidase [Dichomitus squalens LYAD-421 SS1]
EVM09G007130.1	Molecular Function: iron ion binding (GO:0005506); Molecular Function: oxidoreductase activity (GO:0016491); Biological Process: oxidation-reduction process (GO:0055114);	--	[QR]	--	non-haem dioxygenase in morphine synthesis N-terminal	UPF0676 protein C1494.01 GN=SPCC1494.01 OS=Schizosaccharomyces pombe (strain 972 / ATCC 24843) PE=3 SV=2	Clavaminate synthase-like protein {ECO:0000313|EMBL:EJF58273.1} OS=Dichomitus squalens (strain LYAD-421) PE=4 SV=1	Clavaminate synthase-like protein [Dichomitus squalens LYAD-421 SS1]
EVM01G016060.1	Biological Process: cellular process (GO:0009987);	--	--	--	--	--	Uncharacterized protein {ECO:0000313|EMBL:EJF59800.1} OS=Dichomitus squalens (strain LYAD-421) PE=4 SV=1	hypothetical protein DICSQDRAFT_152545 [Dichomitus squalens LYAD-421 SS1]
EVM02G007480.1	Cellular Component: integral component of membrane (GO:0016021);	K12662|0|dsq:DICSQDRAFT_81126|U4/U6 snRNP-specific spliceosomal protein; K12662 U4/U6 small nuclear ribonucleoprotein PRP4 (A)	[A]	RNA processing and modification	WD domain, G-beta repeat	Uncharacterized WD repeat-containing protein C227.12 GN=SPAC227.12 OS=Schizosaccharomyces pombe (strain 972 / ATCC 24843) PE=3 SV=1	Uncharacterized protein {ECO:0000313|EMBL:EMD38941.1} OS=Ceriporiopsis subvermispora (strain B) PE=4 SV=1	U4/U6 snRNP-specific spliceosomal protein [Dichomitus squalens LYAD-421 SS1]
EVM03G002090.1	Molecular Function: catalytic activity (GO:0003824);	K14572|0|dsq:DICSQDRAFT_102363|midasin; K14572 midasin (A)	[R]	General function prediction only	AAA domain (dynein-related subfamily)	Midasin OS=Saccharomyces cerevisiae (strain ATCC 204508 / S288c) PE=1 SV=1	Midasin {ECO:0000256|PIRNR:PIRNR010340} OS=Pycnoporus cinnabarinus (Cinnabar-red polypore) PE=3 SV=1	midasin [Dichomitus squalens LYAD-421 SS1]
EVM05G007740.1	Cellular Component: integral component of membrane (GO:0016021);	--	--	--	--	--	Uncharacterized protein {ECO:0000313|EMBL:EJF57645.1} OS=Dichomitus squalens (strain LYAD-421) PE=4 SV=1	hypothetical protein DICSQDRAFT_157246 [Dichomitus squalens LYAD-421 SS1]
EVM02G009400.1	--	--	[R]	General function prediction only	Reverse transcriptase (RNA-dependent DNA polymerase)	Putative transposon Ty5-1 protein YCL074W GN=TY5A OS=Saccharomyces cerevisiae (strain ATCC 204508 / S288c) PE=5 SV=2	Uncharacterized protein {ECO:0000313|EMBL:CDO69729.1} OS=Pycnoporus cinnabarinus (Cinnabar-red polypore) PE=4 SV=1	hypothetical protein BN946_scf184697.g1 [Trametes cinnabarina]
EVM02G009670.1	--	--	--	--	--	--	Uncharacterized protein {ECO:0000313|EMBL:EJF60575.1} OS=Dichomitus squalens (strain LYAD-421) PE=4 SV=1	hypothetical protein DICSQDRAFT_62743 [Dichomitus squalens LYAD-421 SS1]
EVM10G006390.1	--	--	--	--	Thaumatin family	--	Osmotin thaumatin-like protein {ECO:0000313|EMBL:EJF56715.1} OS=Dichomitus squalens (strain LYAD-421) PE=4 SV=1	Osmotin thaumatin-like protein [Dichomitus squalens LYAD-421 SS1]
EVM06G002850.1	Molecular Function: methyltransferase activity (GO:0008168);	--	[R]	General function prediction only	O-methyltransferase	Demethylsterigmatocystin 6-O-methyltransferase GN=omtB OS=Aspergillus parasiticus PE=1 SV=2	S-adenosyl-L-methionine-dependent methyltransferase {ECO:0000313|EMBL:EJF57429.1} OS=Dichomitus squalens (strain LYAD-421) PE=4 SV=1	S-adenosyl-L-methionine-dependent methyltransferase [Dichomitus squalens LYAD-421 SS1]
EVM06G008150.1	--	--	--	--	--	--	Uncharacterized protein {ECO:0000313|EMBL:EJF57506.1} OS=Dichomitus squalens (strain LYAD-421) PE=4 SV=1	hypothetical protein DICSQDRAFT_183127 [Dichomitus squalens LYAD-421 SS1]
EVM09G006540.1	--	--	--	--	--	--	Uncharacterized protein {ECO:0000313|EMBL:EMD32354.1} OS=Ceriporiopsis subvermispora (strain B) PE=4 SV=1	hypothetical protein CERSUDRAFT_77384 [Ceriporiopsis subvermispora B]
EVM00G014020.1	--	--	--	--	--	--	Uncharacterized protein {ECO:0000313|EMBL:EJF59426.1} OS=Dichomitus squalens (strain LYAD-421) PE=4 SV=1	hypothetical protein DICSQDRAFT_181938 [Dichomitus squalens LYAD-421 SS1]
EVM02G008860.1	Molecular Function: kinase activity (GO:0016301); Biological Process: phosphorylation (GO:0016310);	--	--	--	--	--	Kinase-like protein {ECO:0000313|EMBL:EJF59383.1} OS=Dichomitus squalens (strain LYAD-421) PE=4 SV=1	kinase-like protein [Dichomitus squalens LYAD-421 SS1]
EVM03G008990.1	Cellular Component: nuclear pore (GO:0005643); Cellular Component: cytoplasmic part (GO:0044444);	K14299|0|dsq:DICSQDRAFT_113176|WD40 repeat-like protein; K14299 nucleoporin SEH1 (A)	[YU]	--	WD domain, G-beta repeat	Nucleoporin SEH1 GN=SEH1 OS=Saccharomyces cerevisiae (strain ATCC 204508 / S288c) PE=1 SV=1	WD40 repeat-like protein {ECO:0000313|EMBL:EJF56339.1} OS=Dichomitus squalens (strain LYAD-421) PE=4 SV=1	WD40 repeat-like protein [Dichomitus squalens LYAD-421 SS1]
EVM07G008070.1	--	--	--	--	F-box-like	--	Uncharacterized protein {ECO:0000313|EMBL:EJF59577.1} OS=Dichomitus squalens (strain LYAD-421) PE=4 SV=1	hypothetical protein DICSQDRAFT_138513 [Dichomitus squalens LYAD-421 SS1]
EVM07G006660.1	Cellular Component: integral component of membrane (GO:0016021);	--	--	--	--	--	Uncharacterized protein {ECO:0000313|EMBL:EJF60212.1} OS=Dichomitus squalens (strain LYAD-421) PE=4 SV=1	hypothetical protein DICSQDRAFT_107955 [Dichomitus squalens LYAD-421 SS1]
EVM00G020910.1	Molecular Function: catalytic activity (GO:0003824); Biological Process: macromolecule metabolic process (GO:0043170); Biological Process: primary metabolic process (GO:0044238);	--	[R]	General function prediction only	Reverse transcriptase (RNA-dependent DNA polymerase)	Putative transposon Ty5-1 protein YCL074W GN=TY5A OS=Saccharomyces cerevisiae (strain ATCC 204508 / S288c) PE=5 SV=2	Uncharacterized protein {ECO:0000313|EMBL:CDO76235.1} OS=Pycnoporus cinnabarinus (Cinnabar-red polypore) PE=4 SV=1	hypothetical protein BN946_scf184644.g9 [Trametes cinnabarina]
EVM00G022560.1	Cellular Component: membrane (GO:0016020);	K14022|3.3483e-86|dsq:DICSQDRAFT_86124|hypothetical protein; K14022 coupling of ubiquitin conjugation to ER degradation protein 1 (A)	--	--	CUE domain	Coupling of ubiquitin conjugation to ER degradation protein 1 GN=CUE1 OS=Debaryomyces hansenii (strain ATCC 36239 / CBS 767 / JCM 1990 / NBRC PE=3 SV=1	Uncharacterized protein {ECO:0000313|EMBL:CDO76400.1} OS=Pycnoporus cinnabarinus (Cinnabar-red polypore) PE=4 SV=1	hypothetical protein BN946_scf184937.g14 [Trametes cinnabarina]
EVM00G009350.1	--	--	--	--	--	--	Uncharacterized protein {ECO:0000313|EMBL:CDO70576.1} OS=Pycnoporus cinnabarinus (Cinnabar-red polypore) PE=4 SV=1	hypothetical protein DICSQDRAFT_103891 [Dichomitus squalens LYAD-421 SS1]
EVM08G004260.1	--	--	--	--	--	--	Uncharacterized protein {ECO:0000313|EMBL:EJF56930.1} OS=Dichomitus squalens (strain LYAD-421) PE=4 SV=1	hypothetical protein DICSQDRAFT_129788 [Dichomitus squalens LYAD-421 SS1]
EVM11G005870.1	--	K17878|2.95601e-103|dsq:DICSQDRAFT_68384|hypothetical protein; K17878 nicotinamide N-methyltransferase [EC:2.1.1.1] (A)	[R]	General function prediction only	Putative methyltransferase	Protein N-methyltransferase nnt1 {ECO:0000250|UniProtKB:Q05874} OS=Schizosaccharomyces pombe (strain 972 / ATCC 24843) PE=3 SV=1	Uncharacterized protein {ECO:0000313|EMBL:EJF57799.1} OS=Dichomitus squalens (strain LYAD-421) PE=4 SV=1	hypothetical protein DICSQDRAFT_68384 [Dichomitus squalens LYAD-421 SS1]
EVM01G016030.1	--	--	--	--	--	--	Uncharacterized protein {ECO:0000313|EMBL:EJF57038.1} (Fragment) OS=Dichomitus squalens (strain LYAD-421) PE=4 SV=1	hypothetical protein DICSQDRAFT_140708, partial [Dichomitus squalens LYAD-421 SS1]
EVM05G006490.1	Cellular Component: integral component of membrane (GO:0016021);	K17086|0|dsq:DICSQDRAFT_133001|endosomal P24A protein; K17086 transmembrane 9 superfamily member 2/4 (A)	[U]	Intracellular trafficking, secretion, and vesicular transport	Endomembrane protein 70	Protein p24a (Precursor) OS=Saccharomyces cerevisiae (strain ATCC 204508 / S288c) PE=1 SV=2	Uncharacterized protein {ECO:0000313|EMBL:CCM01117.1} OS=Fibroporia radiculosa (strain TFFH 294) PE=4 SV=1	endosomal P24A protein [Dichomitus squalens LYAD-421 SS1]
EVM01G011230.1	Biological Process: response to stress (GO:0006950); Biological Process: ribosome biogenesis (GO:0042254); Cellular Component: membrane-bounded organelle (GO:0043227); Cellular Component: intracellular organelle (GO:0043229); Cellular Component: cytoplasmic part (GO:0044444);	K14798|0|ppl:POSPLDRAFT_106626|hypothetical protein; K14798 protein LTV1 (A)	[S]	Function unknown	Low temperature viability protein	Protein LTV1 GN=ltv1 OS=Schizosaccharomyces pombe (strain 972 / ATCC 24843) PE=1 SV=1	Uncharacterized protein {ECO:0000313|EMBL:CDO73162.1} OS=Pycnoporus cinnabarinus (Cinnabar-red polypore) PE=4 SV=1	LTV-domain-containing protein [Trametes versicolor FP-101664 SS1]
EVM03G010630.1	Molecular Function: nucleotide binding (GO:0000166); Molecular Function: protein kinase activity (GO:0004672); Biological Process: phosphorylation (GO:0016310);	K08287|2.11418e-27|dsq:DICSQDRAFT_80156|CMGC/CLK protein kinase; K08287 dual-specificity kinase [EC:2.7.12.1] (A)	--	--	--	--	Uncharacterized protein {ECO:0000313|EMBL:CDO70871.1} OS=Pycnoporus cinnabarinus (Cinnabar-red polypore) PE=4 SV=1	hypothetical protein BN946_scf184804.g3 [Trametes cinnabarina]
EVM00G007780.1	Cellular Component: integral component of membrane (GO:0016021);	K14859|0|dsq:DICSQDRAFT_177175|Brix-domain-containing protein; K14859 ribosome biogenesis protein SSF1/2 (A)	[J]	Translation, ribosomal structure and biogenesis	Brix domain	Brix domain-containing protein C1B9.03c OS=Schizosaccharomyces pombe (strain 972 / ATCC 24843) PE=1 SV=2	Uncharacterized protein {ECO:0000313|EMBL:CDO70757.1} OS=Pycnoporus cinnabarinus (Cinnabar-red polypore) PE=4 SV=1	Brix-domain-containing protein [Dichomitus squalens LYAD-421 SS1]
EVM02G006810.1	Cellular Component: intracellular part (GO:0044424);	K14782|0|dsq:DICSQDRAFT_133845|TRAUB-domain-containing protein; K14782 protein AATF/BFR2 (A)	[KU]	--	Apoptosis-antagonizing transcription factor, C-terminal	Protein BFR2 GN=BFR2 OS=Yarrowia lipolytica (strain CLIB 122 / E 150) PE=3 SV=1	Uncharacterized protein {ECO:0000313|EMBL:EPT00926.1} OS=Fomitopsis pinicola (strain FP-58527) PE=4 SV=1	TRAUB-domain-containing protein [Dichomitus squalens LYAD-421 SS1]
EVM02G001650.1	Molecular Function: N-acetyltransferase activity (GO:0008080);	K00670|4.25256e-95|dsq:DICSQDRAFT_150521|acyl-CoA N-acyltransferase; K00670 peptide alpha-N-acetyltransferase [EC:2.3.1.88] (A)	[R]	General function prediction only	Acetyltransferase (GNAT) family	N-terminal acetyltransferase A complex catalytic subunit ard1 GN=ard1 OS=Schizosaccharomyces pombe (strain 972 / ATCC 24843) PE=1 SV=1	Acyl-CoA N-acyltransferase {ECO:0000313|EMBL:EJF56266.1} OS=Dichomitus squalens (strain LYAD-421) PE=4 SV=1	acyl-CoA N-acyltransferase [Dichomitus squalens LYAD-421 SS1]
EVM04G006400.1	Molecular Function: nucleotide binding (GO:0000166); Molecular Function: monooxygenase activity (GO:0004497); Molecular Function: coenzyme binding (GO:0050662);	--	--	--	--	--	FAD/NAD(P)-binding domain-containing protein {ECO:0000313|EMBL:EJF61136.1} OS=Dichomitus squalens (strain LYAD-421) PE=4 SV=1	FAD/NAD(P)-binding domain-containing protein [Dichomitus squalens LYAD-421 SS1]
EVM11G000710.1	--	--	[R]	General function prediction only	Calcineurin-like phosphoesterase	Probable rhamnogalacturonate lyase C (Precursor) GN=rglC OS=Emericella nidulans (strain FGSC A4 / ATCC 38163 / CBS 112.46 / NRRL PE=3 SV=1	Metallophosphoesterase domain-containing protein 1 {ECO:0000313|EMBL:EJF58390.1} OS=Dichomitus squalens (strain LYAD-421) PE=4 SV=1	metallophosphoesterase domain-containing protein 1 [Dichomitus squalens LYAD-421 SS1]
EVM06G003050.1	--	--	--	--	TENA/THI-4/PQQC family	--	Heme oxygenase-like protein {ECO:0000313|EMBL:EIN03265.1} OS=Punctularia strigosozonata (strain HHB-11173) PE=4 SV=1	heme oxygenase-like protein [Punctularia strigosozonata HHB-11173 SS5]
EVM02G005340.1	Biological Process: cytoskeleton organization (GO:0007010); Cellular Component: site of polarized growth (GO:0030427); Cellular Component: intracellular part (GO:0044424); Biological Process: regulation of biological process (GO:0050789); Biological Process: single-organism organelle organization (GO:1902589);	--	--	--	--	Bud site selection protein 6 GN=BUD6 OS=Saccharomyces cerevisiae (strain ATCC 204508 / S288c) PE=1 SV=1	Uncharacterized protein {ECO:0000313|EMBL:CDO69790.1} OS=Pycnoporus cinnabarinus (Cinnabar-red polypore) PE=4 SV=1	hypothetical protein DICSQDRAFT_178784 [Dichomitus squalens LYAD-421 SS1]
EVM10G006650.1	Molecular Function: peptidase activity (GO:0008233);	--	[O]	Posttranslational modification, protein turnover, chaperones	Eukaryotic aspartyl protease	Probable aspartic-type endopeptidase CTSD (Precursor) GN=CTSD OS=Arthroderma benhamiae (strain ATCC MYA-4681 / CBS 112371) PE=3 SV=1	Uncharacterized protein {ECO:0000313|EMBL:CDO70870.1} OS=Pycnoporus cinnabarinus (Cinnabar-red polypore) PE=3 SV=1	acid protease [Dichomitus squalens LYAD-421 SS1]
EVM01G020160.1	--	--	--	--	Fungal specific transcription factor domain	Protein priB GN=priB OS=Lentinula edodes (Shiitake mushroom) PE=2 SV=1	Uncharacterized protein {ECO:0000313|EMBL:CDO74907.1} OS=Pycnoporus cinnabarinus (Cinnabar-red polypore) PE=4 SV=1	hypothetical protein DICSQDRAFT_166722 [Dichomitus squalens LYAD-421 SS1]
EVM02G002610.1	--	--	[Z]	Cytoskeleton	Microtubule-associated protein CRIPT	--	Uncharacterized protein {ECO:0000313|EMBL:EJF57202.1} OS=Dichomitus squalens (strain LYAD-421) PE=4 SV=1	hypothetical protein DICSQDRAFT_69965 [Dichomitus squalens LYAD-421 SS1]
EVM11G002600.1	Molecular Function: translation initiation factor activity (GO:0003743); Molecular Function: helicase activity (GO:0004386); Molecular Function: ATP binding (GO:0005524); Biological Process: translational initiation (GO:0006413);	K12614|0|dsq:DICSQDRAFT_88817|eukaryotic translation initiation factor 4A-like protein; K12614 ATP-dependent RNA helicase DDX6/DHH1 [EC:3.6.4.13] (A)	[A]	RNA processing and modification	DEAD/DEAH box helicase	ATP-dependent RNA helicase dhh1 GN=dhh1 OS=Aspergillus clavatus (strain ATCC 1007 / CBS 513.65 / DSM 816 / NCTC PE=3 SV=1	Eukaryotic translation initiation factor 4A-like protein {ECO:0000313|EMBL:EJF59749.1} OS=Dichomitus squalens (strain LYAD-421) PE=3 SV=1	eukaryotic translation initiation factor 4A-like protein [Dichomitus squalens LYAD-421 SS1]
EVM00G023700.1	--	--	--	--	--	--	Acid protease {ECO:0000313|EMBL:EJF61623.1} OS=Dichomitus squalens (strain LYAD-421) PE=4 SV=1	acid protease [Dichomitus squalens LYAD-421 SS1]
EVM01G000020.1	--	--	--	--	--	--	Uncharacterized protein {ECO:0000313|EMBL:EJF56327.1} OS=Dichomitus squalens (strain LYAD-421) PE=4 SV=1	hypothetical protein DICSQDRAFT_175007 [Dichomitus squalens LYAD-421 SS1]
EVM05G000480.1	Molecular Function: oxidoreductase activity (GO:0016491); Cellular Component: intracellular part (GO:0044424);	--	[CR]	--	Zinc-binding dehydrogenase	Probable quinone oxidoreductase GN=ZTA1 OS=Saccharomyces cerevisiae (strain ATCC 204508 / S288c) PE=1 SV=1	Uncharacterized protein {ECO:0000313|EMBL:EMD31877.1} OS=Ceriporiopsis subvermispora (strain B) PE=4 SV=1	NAD(P)-binding protein [Dichomitus squalens LYAD-421 SS1]
EVM03G000380.1	Molecular Function: hydrolase activity (GO:0016787); Molecular Function: organic cyclic compound binding (GO:0097159); Molecular Function: heterocyclic compound binding (GO:1901363);	--	[L]	Replication, recombination and repair	DEAD/DEAH box helicase	ATP-dependent DNA helicase hus2/rqh1 GN=rqh1 OS=Schizosaccharomyces pombe (strain 972 / ATCC 24843) PE=1 SV=1	P-loop containing nucleoside triphosphate hydrolase protein {ECO:0000313|EMBL:EJF56898.1} OS=Dichomitus squalens (strain LYAD-421) PE=4 SV=1	P-loop containing nucleoside triphosphate hydrolase protein, partial [Dichomitus squalens LYAD-421 SS1]
EVM04G008390.1	Molecular Function: ubiquitin-protein transferase activity (GO:0004842); Cellular Component: integral component of peroxisomal membrane (GO:0005779); Cellular Component: ribosome (GO:0005840); Biological Process: protein monoubiquitination (GO:0006513); Molecular Function: protein C-terminus binding (GO:0008022); Molecular Function: zinc ion binding (GO:0008270); Biological Process: protein impor…	K13345|1.23349e-180|dsq:DICSQDRAFT_60738|hypothetical protein; K13345 peroxin-12 (A)	[O]	Posttranslational modification, protein turnover, chaperones	Pex2 / Pex12 amino terminal region	Peroxisome assembly protein 12 GN=PEX12 OS=Emericella nidulans (strain FGSC A4 / ATCC 38163 / CBS 112.46 / NRRL PE=3 SV=1	Uncharacterized protein {ECO:0000313|EMBL:EJF61298.1} OS=Dichomitus squalens (strain LYAD-421) PE=4 SV=1	hypothetical protein DICSQDRAFT_60738 [Dichomitus squalens LYAD-421 SS1]
EVM01G003030.1	Cellular Component: TRAPP complex (GO:0030008); Cellular Component: Golgi apparatus part (GO:0044431);	--	--	--	--	--	Transport protein particle component {ECO:0000313|EMBL:EJF55933.1} OS=Dichomitus squalens (strain LYAD-421) PE=4 SV=1	transport protein particle component [Dichomitus squalens LYAD-421 SS1]
EVM08G004190.1	Molecular Function: hydrolase activity, hydrolyzing O-glycosyl compounds (GO:0004553); Biological Process: carbohydrate metabolic process (GO:0005975); Molecular Function: carbohydrate binding (GO:0030246);	--	--	--	Glycosyl hydrolases family 16	Beta-glucanase (Precursor) GN=licA OS=Orpinomyces sp. (strain PC-2) PE=1 SV=1	Concanavalin A-like lectin/glucanase {ECO:0000313|EMBL:EJF62116.1} OS=Dichomitus squalens (strain LYAD-421) PE=4 SV=1	concanavalin A-like lectin/glucanase [Dichomitus squalens LYAD-421 SS1]
EVM10G001050.1	Cellular Component: cell (GO:0005623); Molecular Function: electron carrier activity (GO:0009055); Molecular Function: protein disulfide oxidoreductase activity (GO:0015035); Biological Process: cell redox homeostasis (GO:0045454); Biological Process: oxidation-reduction process (GO:0055114);	--	[O]	Posttranslational modification, protein turnover, chaperones	Glutaredoxin	Monothiol glutaredoxin-4 GN=grx4 OS=Schizosaccharomyces pombe (strain 972 / ATCC 24843) PE=1 SV=1	Glutaredoxin {ECO:0000313|EMBL:EJF59136.1} OS=Dichomitus squalens (strain LYAD-421) PE=4 SV=1	glutaredoxin [Dichomitus squalens LYAD-421 SS1]
EVM04G004720.1	Molecular Function: translation initiation factor activity (GO:0003743); Molecular Function: guanyl-nucleotide exchange factor activity (GO:0005085); Cellular Component: nucleus (GO:0005634); Cellular Component: cytosol (GO:0005829); Cellular Component: eukaryotic translation initiation factor 2B complex (GO:0005851); Biological Process: regulation of translational initiation (GO:0006446); Molecu…	K03680|0|dsq:DICSQDRAFT_145880|eukaryotic translation initiation factor 2B delta subunit; K03680 translation initiation factor eIF-2B subunit delta (A)	[J]	Translation, ribosomal structure and biogenesis	Initiation factor 2 subunit family	Probable translation initiation factor eIF-2B subunit delta GN=tif224 OS=Schizosaccharomyces pombe (strain 972 / ATCC 24843) PE=1 SV=1	Uncharacterized protein {ECO:0000313|EMBL:CDO73983.1} OS=Pycnoporus cinnabarinus (Cinnabar-red polypore) PE=3 SV=1	eukaryotic translation initiation factor 2B delta subunit [Dichomitus squalens LYAD-421 SS1]
EVM01G013040.1	--	--	--	--	--	--	Uncharacterized protein {ECO:0000313|EMBL:CDO73428.1} OS=Pycnoporus cinnabarinus (Cinnabar-red polypore) PE=4 SV=1	hypothetical protein DICSQDRAFT_76880 [Dichomitus squalens LYAD-421 SS1]
EVM00G008420.1	--	K10958|2.37258e-65|psq:PUNSTDRAFT_93883|P-loop containing nucleoside triphosphate hydrolase protein; K10958 DNA repair protein RAD57 (A)	[L]	Replication, recombination and repair	Rad51	DNA repair protein rhp57 GN=rhp57 OS=Schizosaccharomyces pombe (strain 972 / ATCC 24843) PE=1 SV=1	Uncharacterized protein {ECO:0000313|EMBL:CDO70696.1} OS=Pycnoporus cinnabarinus (Cinnabar-red polypore) PE=4 SV=1	hypothetical protein TRAVEDRAFT_146091, partial [Trametes versicolor FP-101664 SS1]
EVM01G019010.1	--	--	--	--	--	--	Uncharacterized protein {ECO:0000313|EMBL:CDO73726.1} OS=Pycnoporus cinnabarinus (Cinnabar-red polypore) PE=4 SV=1	hypothetical protein DICSQDRAFT_52824, partial [Dichomitus squalens LYAD-421 SS1]
EVM04G009060.1	--	--	--	--	--	--	Uncharacterized protein {ECO:0000313|EMBL:EJF56618.1} OS=Dichomitus squalens (strain LYAD-421) PE=4 SV=1	hypothetical protein DICSQDRAFT_141158 [Dichomitus squalens LYAD-421 SS1]
EVM09G007850.1	Molecular Function: translation elongation factor activity (GO:0003746); Biological Process: translational elongation (GO:0006414);	K03233|1.36046e-105|dsq:DICSQDRAFT_181540|elongation factor 1-gamma; K03233 elongation factor 1-gamma (A)	[O]	Posttranslational modification, protein turnover, chaperones	Glutathione S-transferase, C-terminal domain	Putative sterigmatocystin biosynthesis protein stcT GN=stcT OS=Emericella nidulans (strain FGSC A4 / ATCC 38163 / CBS 112.46 / NRRL PE=4 SV=1	Elongation factor 1-gamma {ECO:0000313|EMBL:EJF60198.1} OS=Dichomitus squalens (strain LYAD-421) PE=4 SV=1	elongation factor 1-gamma [Dichomitus squalens LYAD-421 SS1]
EVM07G003470.1	--	--	--	--	--	--	Uncharacterized protein {ECO:0000313|EMBL:EMD38090.1} OS=Ceriporiopsis subvermispora (strain B) PE=4 SV=1	hypothetical protein TRAVEDRAFT_73185 [Trametes versicolor FP-101664 SS1]
EVM07G005940.1	--	--	[R]	General function prediction only	Chromo (CHRromatin Organisation MOdifier) domain	--	Uncharacterized protein {ECO:0000313|EMBL:EAL20356.1} OS=Cryptococcus neoformans var. neoformans serotype D (strain B-3501A) PE=4 SV=1	hypothetical protein CNBF1660 [Cryptococcus neoformans var. neoformans B-3501A]
EVM01G007630.1	--	--	--	--	--	--	Uncharacterized protein {ECO:0000313|EMBL:CDO71608.1} OS=Pycnoporus cinnabarinus (Cinnabar-red polypore) PE=4 SV=1	hypothetical protein DICSQDRAFT_95444 [Dichomitus squalens LYAD-421 SS1]
EVM11G002040.1	Molecular Function: ATP binding (GO:0005524); Cellular Component: integral component of membrane (GO:0016021); Molecular Function: ATPase activity, coupled to transmembrane movement of substances (GO:0042626); Biological Process: transmembrane transport (GO:0055085);	--	[Q]	Secondary metabolites biosynthesis, transport and catabolism	ABC transporter	Metal resistance protein YCF1 GN=YCF1 OS=Saccharomyces cerevisiae (strain ATCC 204508 / S288c) PE=1 SV=2	Multidrug resistance-associated ABC transporter {ECO:0000313|EMBL:EJF59299.1} OS=Dichomitus squalens (strain LYAD-421) PE=3 SV=1	multidrug resistance-associated ABC transporter [Dichomitus squalens LYAD-421 SS1]
EVM00G022510.1	--	--	--	--	--	--	Uncharacterized protein {ECO:0000313|EMBL:EJF61577.1} OS=Dichomitus squalens (strain LYAD-421) PE=4 SV=1	hypothetical protein DICSQDRAFT_169993 [Dichomitus squalens LYAD-421 SS1]
EVM03G000770.1	--	--	--	--	--	--	Uncharacterized protein {ECO:0000313|EMBL:EJF57091.1} OS=Dichomitus squalens (strain LYAD-421) PE=4 SV=1	hypothetical protein TRAVEDRAFT_59579 [Trametes versicolor FP-101664 SS1]
EVM05G002910.1	--	--	--	--	--	--	Uncharacterized protein {ECO:0000313|EMBL:EJF57606.1} OS=Dichomitus squalens (strain LYAD-421) PE=4 SV=1	hypothetical protein DICSQDRAFT_183035 [Dichomitus squalens LYAD-421 SS1]
EVM03G000250.1	--	--	--	--	--	--	Uncharacterized protein {ECO:0000313|EMBL:EJF57845.1} OS=Dichomitus squalens (strain LYAD-421) PE=4 SV=1	hypothetical protein DICSQDRAFT_173596 [Dichomitus squalens LYAD-421 SS1]
EVM04G005440.1	Molecular Function: aminocarboxymuconate-semialdehyde decarboxylase activity (GO:0001760); Biological Process: tryptophan metabolic process (GO:0006568); Molecular Function: hydrolase activity (GO:0016787); Biological Process: regulation of quinolinate biosynthetic process (GO:1904984);	--	[R]	General function prediction only	Amidohydrolase	--	Uncharacterized protein {ECO:0000313|EMBL:CDO68144.1} OS=Pycnoporus cinnabarinus (Cinnabar-red polypore) PE=4 SV=1	amidohydrolase 2 [Dichomitus squalens LYAD-421 SS1]
EVM02G006890.1	--	--	--	--	--	--	Uncharacterized protein {ECO:0000313|EMBL:EIW51253.1} OS=Trametes versicolor (strain FP-101664) PE=4 SV=1	hypothetical protein TRAVEDRAFT_54729 [Trametes versicolor FP-101664 SS1]
EVM07G007840.1	Molecular Function: polygalacturonase activity (GO:0004650); Cellular Component: extracellular region (GO:0005576); Biological Process: carbohydrate metabolic process (GO:0005975); Molecular Function: cellulose binding (GO:0030248);	K18580|0|dsq:DICSQDRAFT_143747|rhamnogalacturonase; K18580 rhamnogalacturonan hydrolase [EC:3.2.1.171] (A)	--	--	Glycosyl hydrolases family 28	Probable rhamnogalacturonase A (Precursor) GN=rhgA OS=Aspergillus niger (strain CBS 513.88 / FGSC A1513) PE=3 SV=1	Glycoside Hydrolase Family 28 protein {ECO:0000313|EMBL:CDO76327.1} OS=Pycnoporus cinnabarinus (Cinnabar-red polypore) PE=3 SV=1	rhamnogalacturonase [Trametes versicolor FP-101664 SS1]
EVM00G004070.1	--	--	[R]	General function prediction only	--	--	Putative uncharacterized protein {ECO:0000313|EMBL:EGO21277.1} OS=Serpula lacrymans var. lacrymans (strain S7.9) PE=4 SV=1	WD40 repeat-like protein [Dichomitus squalens LYAD-421 SS1]
EVM08G000510.1	Cellular Component: integral component of membrane (GO:0016021);	--	--	--	--	--	Uncharacterized protein {ECO:0000313|EMBL:EJF55980.1} OS=Dichomitus squalens (strain LYAD-421) PE=4 SV=1	hypothetical protein DICSQDRAFT_130338 [Dichomitus squalens LYAD-421 SS1]
EVM00G022660.1	--	--	--	--	Glycosyl hydrolase catalytic core	Alkali-sensitive linkage protein 1 (Precursor) GN=asl1 OS=Schizosaccharomyces pombe (strain 972 / ATCC 24843) PE=1 SV=1	Glycoside Hydrolase Family 128 protein {ECO:0000313|EMBL:CDO76409.1} OS=Pycnoporus cinnabarinus (Cinnabar-red polypore) PE=4 SV=1	Glycoside Hydrolase Family 128 protein [Trametes cinnabarina]
EVM03G010950.1	--	--	--	--	--	--	Uncharacterized protein {ECO:0000313|EMBL:EJF55599.1} OS=Dichomitus squalens (strain LYAD-421) PE=4 SV=1	hypothetical protein DICSQDRAFT_130550 [Dichomitus squalens LYAD-421 SS1]
EVM00G018880.1	--	--	[HC]	--	FAD binding domain	Phenol 2-monooxygenase OS=Trichosporon cutaneum (Yeast) PE=1 SV=3	Uncharacterized protein {ECO:0000313|EMBL:CDO77546.1} OS=Pycnoporus cinnabarinus (Cinnabar-red polypore) PE=4 SV=1	hypothetical protein TRAVEDRAFT_171718 [Trametes versicolor FP-101664 SS1]
EVM11G005270.1	Molecular Function: DNA binding (GO:0003677); Cellular Component: nucleus (GO:0005634); Biological Process: DNA replication (GO:0006260); Biological Process: DNA repair (GO:0006281); Biological Process: DNA recombination (GO:0006310);	K10740|3.4224e-51|dsq:DICSQDRAFT_149850|replication factor A protein 3; K10740 replication factor A3 (A)	--	--	Replication factor A protein 3	Replication factor A protein 3 GN=ssb3 OS=Schizosaccharomyces pombe (strain 972 / ATCC 24843) PE=1 SV=1	Replication factor A protein 3 {ECO:0000313|EMBL:EJF57396.1} OS=Dichomitus squalens (strain LYAD-421) PE=4 SV=1	replication factor A protein 3 [Dichomitus squalens LYAD-421 SS1]
EVM10G001480.1	--	--	[R]	General function prediction only	TPR repeat	General transcriptional corepressor ssn6 GN=ssn6 OS=Schizosaccharomyces pombe (strain 972 / ATCC 24843) PE=1 SV=1	TPR-like protein {ECO:0000313|EMBL:EJF58793.1} OS=Dichomitus squalens (strain LYAD-421) PE=4 SV=1	TPR-like protein [Dichomitus squalens LYAD-421 SS1]
EVM07G004790.1	Cellular Component: integral component of membrane (GO:0016021); Biological Process: transmembrane transport (GO:0055085);	--	[R]	General function prediction only	Major Facilitator Superfamily	Uncharacterized transporter C3H1.06c GN=SPAC3H1.06c OS=Schizosaccharomyces pombe (strain 972 / ATCC 24843) PE=3 SV=1	MFS general substrate transporter {ECO:0000313|EMBL:EJF57475.1} OS=Dichomitus squalens (strain LYAD-421) PE=4 SV=1	MFS general substrate transporter [Dichomitus squalens LYAD-421 SS1]
EVM04G008550.1	--	--	--	--	--	--	Uncharacterized protein {ECO:0000313|EMBL:EJF55974.1} OS=Dichomitus squalens (strain LYAD-421) PE=4 SV=1	hypothetical protein DICSQDRAFT_175325 [Dichomitus squalens LYAD-421 SS1]
EVM10G006950.1	Cellular Component: nucleus (GO:0005634); Cellular Component: cytosol (GO:0005829); Cellular Component: actin filament (GO:0005884); Cellular Component: F-actin capping protein complex (GO:0008290); Biological Process: filamentous growth (GO:0030447); Cellular Component: actin cortical patch (GO:0030479); Cellular Component: cell division site (GO:0032153); Cellular Component: mating projection t…	K10365|0|dsq:DICSQDRAFT_99765|f-actin capping protein beta subunit; K10365 capping protein (actin filament) muscle Z-line, beta (A)	[Z]	Cytoskeleton	F-actin capping protein, beta subunit	F-actin-capping protein subunit beta GN=cap2 OS=Aspergillus oryzae (strain ATCC 42149 / RIB 40) PE=3 SV=1	Uncharacterized protein {ECO:0000313|EMBL:CDO74901.1} OS=Pycnoporus cinnabarinus (Cinnabar-red polypore) PE=4 SV=1	f-actin capping protein beta subunit [Dichomitus squalens LYAD-421 SS1]
EVM04G011430.1	Molecular Function: protein kinase activity (GO:0004672); Molecular Function: binding (GO:0005488); Biological Process: DNA metabolic process (GO:0006259); Biological Process: protein phosphorylation (GO:0006468); Biological Process: regulation of cell cycle process (GO:0010564); Biological Process: cellular macromolecule biosynthetic process (GO:0034645); Cellular Component: intracellular part (…	K02214|0|dsq:DICSQDRAFT_154651|kinase-like protein; K02214 cell division control protein 7 [EC:2.7.11.1] (A)	[L]	Replication, recombination and repair	Protein kinase domain	Cell cycle serine/threonine-protein kinase hsk1 GN=hsk1 OS=Schizosaccharomyces pombe (strain 972 / ATCC 24843) PE=1 SV=1	Kinase-like protein {ECO:0000313|EMBL:EJF62253.1} OS=Dichomitus squalens (strain LYAD-421) PE=4 SV=1	kinase-like protein [Dichomitus squalens LYAD-421 SS1]
EVM01G012270.1	Molecular Function: copper ion binding (GO:0005507); Cellular Component: extracellular region (GO:0005576); Biological Process: lignin catabolic process (GO:0046274); Molecular Function: hydroquinone:oxygen oxidoreductase activity (GO:0052716); Biological Process: oxidation-reduction process (GO:0055114);	--	[Q]	Secondary metabolites biosynthesis, transport and catabolism	Multicopper oxidase	Laccase (Precursor) GN=LCC3-1 OS=Pycnoporus cinnabarinus (Cinnabar-red polypore) PE=1 SV=1	Laccase {ECO:0000313|EMBL:ACR24357.1} OS=Ganoderma lucidum (Ling zhi medicinal fungus) PE=4 SV=1	laccase [Ganoderma lucidum]
EVM04G000020.1	--	--	[R]	General function prediction only	--	--	Uncharacterized protein {ECO:0000313|EMBL:EJF59979.1} OS=Dichomitus squalens (strain LYAD-421) PE=4 SV=1	hypothetical protein DICSQDRAFT_162191 [Dichomitus squalens LYAD-421 SS1]
EVM07G006230.1	--	--	--	--	--	--	Uncharacterized protein {ECO:0000313|EMBL:AET37301.1} OS=Eremothecium cymbalariae (strain CBS 270.75 / DBVPG 7215 / KCTC 17166 PE=4 SV=1	hypothetical protein Ecym_1043 [Eremothecium cymbalariae DBVPG#7215]
EVM05G008020.1	Biological Process: response to oxidative stress (GO:0006979);	--	--	--	OsmC-like protein	--	Uncharacterized protein {ECO:0000313|EMBL:CDO68967.1} OS=Pycnoporus cinnabarinus (Cinnabar-red polypore) PE=4 SV=1	OsmC-domain-containing protein [Dichomitus squalens LYAD-421 SS1]
EVM08G002580.1	Molecular Function: nucleotide binding (GO:0000166); Molecular Function: monooxygenase activity (GO:0004497); Molecular Function: coenzyme binding (GO:0050662);	--	[Q]	Secondary metabolites biosynthesis, transport and catabolism	Pyridine nucleotide-disulphide oxidoreductase	Putative sterigmatocystin biosynthesis monooxygenase stcW GN=stcW OS=Emericella nidulans (strain FGSC A4 / ATCC 38163 / CBS 112.46 / NRRL PE=3 SV=2	Dimethylaniline monooxygenase (N-oxide-forming) {ECO:0000313|EMBL:EJF61137.1} OS=Dichomitus squalens (strain LYAD-421) PE=4 SV=1	dimethylaniline monooxygenase (N-oxide-forming) [Dichomitus squalens LYAD-421 SS1]
EVM01G004460.1	Molecular Function: catalytic activity (GO:0003824); Cellular Component: intrinsic component of membrane (GO:0031224);	--	--	--	Glucanosyltransferase	1,3-beta-glucanosyltransferase gel4 (Precursor) GN=gel4 OS=Neosartorya fumigata (strain ATCC MYA-4609 / Af293 / CBS 101355 / FGSC PE=3 SV=1	1,3-beta-glucanosyltransferase {ECO:0000256|RuleBase:RU361209} OS=Pycnoporus cinnabarinus (Cinnabar-red polypore) PE=3 SV=1	hypothetical protein DICSQDRAFT_94800 [Dichomitus squalens LYAD-421 SS1]
EVM06G002470.1	Molecular Function: methyltransferase activity (GO:0008168);	--	[R]	General function prediction only	O-methyltransferase	Demethylsterigmatocystin 6-O-methyltransferase GN=omtB OS=Aspergillus parasiticus PE=1 SV=2	S-adenosyl-L-methionine-dependent methyltransferase {ECO:0000313|EMBL:EJF57429.1} OS=Dichomitus squalens (strain LYAD-421) PE=4 SV=1	S-adenosyl-L-methionine-dependent methyltransferase [Dichomitus squalens LYAD-421 SS1]
EVM06G000720.1	--	--	--	--	TPR repeat	--	Uncharacterized protein {ECO:0000313|EMBL:EIW51973.1} OS=Trametes versicolor (strain FP-101664) PE=4 SV=1	hypothetical protein TRAVEDRAFT_75438 [Trametes versicolor FP-101664 SS1]
EVM01G007100.1	Cellular Component: dynactin complex (GO:0005869);	K16575|0|dsq:DICSQDRAFT_47649|actin-like protein; K16575 centractin (A)	[Z]	Cytoskeleton	Actin	Actin-2 OS=Pneumocystis carinii PE=2 SV=1	Beta-actin {ECO:0000313|EMBL:AHC00628.1} OS=Ganoderma lucidum (Ling zhi medicinal fungus) PE=2 SV=1	beta-actin [Ganoderma lucidum]
EVM03G006760.1	Biological Process: carbohydrate metabolic process (GO:0005975); Molecular Function: zinc ion binding (GO:0008270); Molecular Function: aldehyde-lyase activity (GO:0016832);	K01624|0|dsq:DICSQDRAFT_87102|aldolase; K01624 fructose-bisphosphate aldolase, class II [EC:4.1.2.13] (A)	[G]	Carbohydrate transport and metabolism	Fructose-bisphosphate aldolase class-II	Putative fructose-bisphosphate aldolase GN=CIMG_05755 OS=Coccidioides immitis (strain RS) PE=1 SV=1	Aldolase {ECO:0000313|EMBL:EJF61029.1} OS=Dichomitus squalens (strain LYAD-421) PE=4 SV=1	aldolase [Dichomitus squalens LYAD-421 SS1]
EVM04G005860.1	Molecular Function: kinase activity (GO:0016301); Biological Process: phosphorylation (GO:0016310);	K06685|1.30964e-158|dsq:DICSQDRAFT_135055|Mob1/phocein; K06685 MOB kinase activator 1 (A)	[D]	Cell cycle control, cell division, chromosome partitioning	Mob1/phocein family	Maintenance of ploidy protein mob1 GN=mob1 OS=Schizosaccharomyces pombe (strain 972 / ATCC 24843) PE=1 SV=1	Uncharacterized protein {ECO:0000313|EMBL:CCM04058.1} OS=Fibroporia radiculosa (strain TFFH 294) PE=4 SV=1	Mob1/phocein [Dichomitus squalens LYAD-421 SS1]
EVM07G009070.1	--	--	--	--	--	--	Uncharacterized protein {ECO:0000313|EMBL:EJF56045.1} (Fragment) OS=Dichomitus squalens (strain LYAD-421) PE=4 SV=1	hypothetical protein DICSQDRAFT_72297, partial [Dichomitus squalens LYAD-421 SS1]
EVM01G008650.1	Molecular Function: protein kinase activity (GO:0004672); Molecular Function: ATP binding (GO:0005524); Biological Process: protein phosphorylation (GO:0006468); Cellular Component: integral component of membrane (GO:0016021);	K08869|0|dsq:DICSQDRAFT_95675|ABC1-domain-containing protein; K08869 aarF domain-containing kinase (A)	[R]	General function prediction only	ABC1 family	ABC1 family protein YPL109C, mitochondrial (Precursor) GN=YPL109C OS=Saccharomyces cerevisiae (strain ATCC 204508 / S288c) PE=1 SV=2	Uncharacterized protein {ECO:0000313|EMBL:CDO72948.1} OS=Pycnoporus cinnabarinus (Cinnabar-red polypore) PE=4 SV=1	ABC1-domain-containing protein [Dichomitus squalens LYAD-421 SS1]
EVM00G015350.1	--	--	--	--	NUDIX domain	--	Uncharacterized protein {ECO:0000313|EMBL:CDO77954.1} OS=Pycnoporus cinnabarinus (Cinnabar-red polypore) PE=4 SV=1	hypothetical protein DICSQDRAFT_55027 [Dichomitus squalens LYAD-421 SS1]
EVM09G001340.1	--	--	--	--	Fungal hydrophobin	Fruiting body protein SC1 (Precursor) GN=SC1 OS=Schizophyllum commune (Split gill fungus) PE=2 SV=2	Fungal hydrophobin {ECO:0000313|EMBL:EJF61566.1} (Fragment) OS=Dichomitus squalens (strain LYAD-421) PE=4 SV=1	fungal hydrophobin [Dichomitus squalens LYAD-421 SS1]
EVM00G003490.1	--	--	--	--	--	--	Uncharacterized protein {ECO:0000313|EMBL:CDO73630.1} OS=Pycnoporus cinnabarinus (Cinnabar-red polypore) PE=4 SV=1	hypothetical protein DICSQDRAFT_132309 [Dichomitus squalens LYAD-421 SS1]
EVM00G005630.1	Cellular Component: endosome (GO:0005768); Cellular Component: Golgi apparatus part (GO:0044431); Biological Process: Golgi vesicle transport (GO:0048193);	--	[U]	Intracellular trafficking, secretion, and vesicular transport	Transport protein Trs120 or TRAPPC9, TRAPP II complex subunit	Transport protein particle subunit trs120 GN=trs120 OS=Schizosaccharomyces pombe (strain 972 / ATCC 24843) PE=3 SV=1	Uncharacterized protein {ECO:0000313|EMBL:CDO71224.1} OS=Pycnoporus cinnabarinus (Cinnabar-red polypore) PE=4 SV=1	hypothetical protein DICSQDRAFT_165656 [Dichomitus squalens LYAD-421 SS1]
EVM03G012060.1	--	K08287|7.27817e-26|psq:PUNSTDRAFT_86349|CMGC/CLK protein kinase; K08287 dual-specificity kinase [EC:2.7.12.1] (A)	[T]	Signal transduction mechanisms	Protein kinase domain	Dual specificity protein kinase lkh1 GN=lkh1 OS=Schizosaccharomyces pombe (strain 972 / ATCC 24843) PE=1 SV=3	Kinase-like protein {ECO:0000313|EMBL:EIW51498.1} OS=Trametes versicolor (strain FP-101664) PE=4 SV=1	kinase-like protein [Trametes versicolor FP-101664 SS1]
EVM04G010790.1	--	K03360|0|dsq:DICSQDRAFT_58591|RNI-like protein; K03360 F-box and leucine-rich repeat protein GRR1 (A)	[R]	General function prediction only	Leucine Rich repeat	SCF E3 ubiquitin ligase complex F-box protein grrA GN=grrA OS=Emericella nidulans (strain FGSC A4 / ATCC 38163 / CBS 112.46 / NRRL PE=2 SV=1	RNI-like protein {ECO:0000313|EMBL:EJF62300.1} OS=Dichomitus squalens (strain LYAD-421) PE=4 SV=1	RNI-like protein [Dichomitus squalens LYAD-421 SS1]
EVM03G006950.1	--	--	--	--	--	--	Uncharacterized protein {ECO:0000313|EMBL:KDQ60088.1} OS=Jaapia argillacea MUCL 33604 PE=4 SV=1	hypothetical protein DICSQDRAFT_167797 [Dichomitus squalens LYAD-421 SS1]
EVM01G010840.1	Molecular Function: acid phosphatase activity (GO:0003993); Molecular Function: non-membrane spanning protein tyrosine phosphatase activity (GO:0004726); Cellular Component: cytoplasm (GO:0005737); Biological Process: peptidyl-tyrosine dephosphorylation (GO:0035335);	K14394|9.21484e-81|psq:PUNSTDRAFT_110222|phosphotyrosine protein phosphatase; K14394 low molecular weight phosphotyrosine protein phosphatase [EC:3.1.3.2 3.1.3.48] (A)	[T]	Signal transduction mechanisms	Low molecular weight phosphotyrosine protein phosphatase	Low molecular weight phosphotyrosine protein phosphatase GN=stp1 OS=Schizosaccharomyces pombe (strain 972 / ATCC 24843) PE=2 SV=1	Phosphotyrosine protein phosphatase {ECO:0000313|EMBL:ESK98026.1} OS=Moniliophthora roreri (strain MCA 2997) PE=4 SV=1	phosphotyrosine protein phosphatase [Trametes versicolor FP-101664 SS1]
EVM01G012770.1	Biological Process: regulation of transcription, DNA-templated (GO:0006355);	--	--	--	Fungal Zn(2)-Cys(6) binuclear cluster domain	Uncharacterized transcriptional regulatory protein C27B12.11c OS=Schizosaccharomyces pombe (strain 972 / ATCC 24843) PE=1 SV=1	RNI-like protein {ECO:0000313|EMBL:EJF56811.1} OS=Dichomitus squalens (strain LYAD-421) PE=4 SV=1	hypothetical protein DICSQDRAFT_123664 [Dichomitus squalens LYAD-421 SS1]
EVM01G016130.1	--	--	--	--	--	--	Uncharacterized protein {ECO:0000313|EMBL:EJF58576.1} OS=Dichomitus squalens (strain LYAD-421) PE=4 SV=1	hypothetical protein DICSQDRAFT_66617 [Dichomitus squalens LYAD-421 SS1]
EVM05G005260.1	Biological Process: branched-chain amino acid biosynthetic process (GO:0009082); Molecular Function: L-leucine transaminase activity (GO:0052654); Molecular Function: L-valine transaminase activity (GO:0052655); Molecular Function: L-isoleucine transaminase activity (GO:0052656);	--	[R]	General function prediction only	Metallo-beta-lactamase superfamily	Probable hydroxyacylglutathione hydrolase C13B11.03c GN=SPCC13B11.03c OS=Schizosaccharomyces pombe (strain 972 / ATCC 24843) PE=3 SV=1	Uncharacterized protein {ECO:0000313|EMBL:EMD37807.1} OS=Ceriporiopsis subvermispora (strain B) PE=4 SV=1	Metallo-hydrolase/oxidoreductase [Trametes versicolor FP-101664 SS1]
EVM06G007320.1	--	--	--	--	--	--	Uncharacterized protein {ECO:0000313|EMBL:EJF56823.1} OS=Dichomitus squalens (strain LYAD-421) PE=4 SV=1	hypothetical protein DICSQDRAFT_150172 [Dichomitus squalens LYAD-421 SS1]
EVM06G005650.1	--	--	[R]	General function prediction only	WD domain, G-beta repeat	Vegetative incompatibility protein HET-E-1 GN=HET-E1 OS=Podospora anserina (Pleurage anserina) PE=3 SV=1	Uncharacterized protein {ECO:0000313|EMBL:EJF60484.1} OS=Dichomitus squalens (strain LYAD-421) PE=4 SV=1	WD40 repeat-like protein [Dichomitus squalens LYAD-421 SS1]
EVM07G003460.1	--	--	--	--	--	--	Uncharacterized protein {ECO:0000313|EMBL:EJF59835.1} OS=Dichomitus squalens (strain LYAD-421) PE=4 SV=1	hypothetical protein DICSQDRAFT_181628 [Dichomitus squalens LYAD-421 SS1]
EVM02G013490.1	--	--	--	--	--	--	Uncharacterized protein {ECO:0000313|EMBL:EJF58928.1} OS=Dichomitus squalens (strain LYAD-421) PE=4 SV=1	hypothetical protein DICSQDRAFT_66062 [Dichomitus squalens LYAD-421 SS1]
EVM00G014990.1	--	--	--	--	--	--	Biotrophy-associated secreted protein 2 {ECO:0000313|EMBL:ESK91782.1} OS=Moniliophthora roreri (strain MCA 2997) PE=4 SV=1	hypothetical protein DICSQDRAFT_101463 [Dichomitus squalens LYAD-421 SS1]
EVM00G009840.1	Cellular Component: ubiquitin ligase complex (GO:0000151); Biological Process: protein polyubiquitination (GO:0000209); Cellular Component: nucleus (GO:0005634); Cellular Component: Golgi apparatus (GO:0005794); Cellular Component: cellular bud tip (GO:0005934); Biological Process: chromatin assembly or disassembly (GO:0006333); Biological Process: protein monoubiquitination (GO:0006513); Biologi…	K10591|0|dsq:DICSQDRAFT_84377|ubiquitin-protein ligase; K10591 E3 ubiquitin-protein ligase NEDD4 [EC:6.3.2.19] (A)	[O]	Posttranslational modification, protein turnover, chaperones	HECT-domain (ubiquitin-transferase)	Probable E3 ubiquitin-protein ligase hulA GN=hulA OS=Neosartorya fischeri (strain ATCC 1020 / DSM 3700 / FGSC A1164 / NRRL PE=3 SV=1	E3 ubiquitin-protein ligase {ECO:0000256|PIRNR:PIRNR001569} OS=Ceriporiopsis subvermispora (strain B) PE=4 SV=1	ubiquitin-protein ligase [Dichomitus squalens LYAD-421 SS1]
EVM01G019630.1	Cellular Component: intracellular organelle (GO:0043229); Biological Process: cellular response to stimulus (GO:0051716);	K03657|0|dsq:DICSQDRAFT_152971|P-loop containing nucleoside triphosphate hydrolase protein; K03657 DNA helicase II / ATP-dependent DNA helicase PcrA [EC:3.6.4.12] (A)	[L]	Replication, recombination and repair	UvrD/REP helicase N-terminal domain	ATP-dependent DNA helicase srs2 GN=srs2 OS=Schizosaccharomyces pombe (strain 972 / ATCC 24843) PE=1 SV=1	Uncharacterized protein {ECO:0000313|EMBL:CDO74962.1} OS=Pycnoporus cinnabarinus (Cinnabar-red polypore) PE=4 SV=1	P-loop containing nucleoside triphosphate hydrolase protein [Dichomitus squalens LYAD-421 SS1]
EVM00G017010.1	--	--	--	--	--	--	Uncharacterized protein {ECO:0000313|EMBL:EJF58138.1} OS=Dichomitus squalens (strain LYAD-421) PE=4 SV=1	hypothetical protein DICSQDRAFT_182739 [Dichomitus squalens LYAD-421 SS1]
EVM09G000180.1	Biological Process: metabolic process (GO:0008152); Molecular Function: transferase activity (GO:0016740);	--	[I]	Lipid transport and metabolism	Beta-ketoacyl synthase, N-terminal domain	Lovastatin diketide synthase LovF GN=lovF OS=Aspergillus terreus PE=1 SV=1	Polyketide synthase {ECO:0000313|EMBL:EJF61525.1} OS=Dichomitus squalens (strain LYAD-421) PE=4 SV=1	polyketide synthase [Dichomitus squalens LYAD-421 SS1]
EVM05G004400.1	Cellular Component: endoplasmic reticulum (GO:0005783); Cellular Component: membrane part (GO:0044425);	--	[I]	Lipid transport and metabolism	Inositol phospholipid synthesis and fat-storage-inducing TM	FIT family protein scs3 GN=scs3 OS=Schizosaccharomyces pombe (strain 972 / ATCC 24843) PE=3 SV=1	Uncharacterized protein {ECO:0000313|EMBL:CDO76027.1} OS=Pycnoporus cinnabarinus (Cinnabar-red polypore) PE=4 SV=1	hypothetical protein DICSQDRAFT_50492 [Dichomitus squalens LYAD-421 SS1]
EVM06G008770.1	--	--	--	--	--	--	Uncharacterized protein {ECO:0000313|EMBL:EIN03406.1} OS=Punctularia strigosozonata (strain HHB-11173) PE=4 SV=1	WD40 repeat-like protein [Punctularia strigosozonata HHB-11173 SS5]
EVM10G007280.1	--	--	[S]	Function unknown	Vps51/Vps67	Vacuolar protein sorting-associated protein 51 GN=vps51 OS=Schizosaccharomyces pombe (strain 972 / ATCC 24843) PE=1 SV=1	Uncharacterized protein {ECO:0000313|EMBL:EAU85348.1} OS=Coprinopsis cinerea (strain Okayama-7 / 130 / ATCC MYA-4618 / FGSC PE=4 SV=1	hypothetical protein TRAVEDRAFT_65273 [Trametes versicolor FP-101664 SS1]
EVM01G003300.1	--	--	--	--	--	--	Uncharacterized protein {ECO:0000313|EMBL:EJF58482.1} OS=Dichomitus squalens (strain LYAD-421) PE=4 SV=1	hypothetical protein DICSQDRAFT_182572 [Dichomitus squalens LYAD-421 SS1]
EVM06G002520.1	--	--	--	--	OTT_1508-like deaminase	--	--	--
EVM05G002600.1	--	--	--	--	--	--	Uncharacterized protein {ECO:0000313|EMBL:CDO72791.1} OS=Pycnoporus cinnabarinus (Cinnabar-red polypore) PE=4 SV=1	hypothetical protein TRAVEDRAFT_62810 [Trametes versicolor FP-101664 SS1]
EVM00G002630.1	--	--	--	--	Endonuclease/Exonuclease/phosphatase family	--	Uncharacterized protein {ECO:0000313|EMBL:EJF59866.1} OS=Dichomitus squalens (strain LYAD-421) PE=4 SV=1	hypothetical protein DICSQDRAFT_64229 [Dichomitus squalens LYAD-421 SS1]
EVM10G001500.1	--	K09043|0|dsq:DICSQDRAFT_66188|hypothetical protein; K09043 fungal AP-1-like factor (A)	--	--	bZIP transcription factor	AP-1-like transcription factor GN=pap1 OS=Schizosaccharomyces pombe (strain 972 / ATCC 24843) PE=1 SV=2	Uncharacterized protein {ECO:0000313|EMBL:EJF58795.1} OS=Dichomitus squalens (strain LYAD-421) PE=4 SV=1	hypothetical protein DICSQDRAFT_66188 [Dichomitus squalens LYAD-421 SS1]
EVM02G006130.1	Molecular Function: metallocarboxypeptidase activity (GO:0004181); Biological Process: proteolysis (GO:0006508); Cellular Component: integral component of membrane (GO:0016021);	K01293|0|dsq:DICSQDRAFT_54156|carboxypeptidase S; K01293 Gly-Xaa carboxypeptidase [EC:3.4.17.4] (A)	[E]	Amino acid transport and metabolism	Peptidase family M20/M25/M40	Carboxypeptidase S GN=CPS1 OS=Saccharomyces cerevisiae (strain ATCC 204508 / S288c) PE=1 SV=2	Uncharacterized protein {ECO:0000313|EMBL:CDO73281.1} OS=Pycnoporus cinnabarinus (Cinnabar-red polypore) PE=4 SV=1	carboxypeptidase S [Dichomitus squalens LYAD-421 SS1]
EVM04G002900.1	--	--	--	--	Protein of unknown function (DUF3445)	--	Uncharacterized protein {ECO:0000313|EMBL:EMD40976.1} OS=Ceriporiopsis subvermispora (strain B) PE=4 SV=1	hypothetical protein DICSQDRAFT_56371, partial [Dichomitus squalens LYAD-421 SS1]
EVM00G013340.1	--	--	--	--	F-box-like	--	Uncharacterized protein {ECO:0000313|EMBL:EJF56018.1} OS=Dichomitus squalens (strain LYAD-421) PE=4 SV=1	hypothetical protein DICSQDRAFT_175318 [Dichomitus squalens LYAD-421 SS1]
EVM00G014160.1	--	--	--	--	--	--	Uncharacterized protein {ECO:0000313|EMBL:EJF55680.1} (Fragment) OS=Dichomitus squalens (strain LYAD-421) PE=4 SV=1	hypothetical protein DICSQDRAFT_141872, partial [Dichomitus squalens LYAD-421 SS1]
EVM04G007130.1	Molecular Function: oxidoreductase activity (GO:0016491); Biological Process: oxidation-reduction process (GO:0055114);	--	[Q]	Secondary metabolites biosynthesis, transport and catabolism	short chain dehydrogenase	Uncharacterized oxidoreductase C30D10.05c GN=SPBC30D10.05c OS=Schizosaccharomyces pombe (strain 972 / ATCC 24843) PE=3 SV=1	Short-chain dehydrogenase {ECO:0000313|EMBL:EJF61203.1} OS=Dichomitus squalens (strain LYAD-421) PE=3 SV=1	short-chain dehydrogenase [Dichomitus squalens LYAD-421 SS1]
EVM02G007210.1	Biological Process: chromatin remodeling (GO:0006338); Cellular Component: SWI/SNF complex (GO:0016514); Cellular Component: RSC complex (GO:0016586);	K11768|0|dsq:DICSQDRAFT_167314|actin-like ATPase domain-containing protein; K11768 actin-related protein 9 (A)	[Z]	Cytoskeleton	Actin	SWI/SNF and RSC complexes subunit arp9 GN=arp9 OS=Schizosaccharomyces pombe (strain 972 / ATCC 24843) PE=1 SV=1	Uncharacterized protein {ECO:0000313|EMBL:CDO75825.1} OS=Pycnoporus cinnabarinus (Cinnabar-red polypore) PE=3 SV=1	actin-like ATPase domain-containing protein [Dichomitus squalens LYAD-421 SS1]
EVM08G005430.1	Molecular Function: transporter activity (GO:0005215); Biological Process: purine nucleobase transport (GO:0006863); Cellular Component: membrane (GO:0016020); Biological Process: transmembrane transport (GO:0055085);	K06901|8.40196e-101|dsq:DICSQDRAFT_137055|xanthine/uracil permease; K06901 putative MFS transporter, AGZA family, xanthine/uracil permease (A)	--	--	Permease family	Putative xanthine/uracil permease C887.17 GN=SPBC887.17 OS=Schizosaccharomyces pombe (strain 972 / ATCC 24843) PE=3 SV=1	Xanthine/uracil permease {ECO:0000313|EMBL:EJF60813.1} OS=Dichomitus squalens (strain LYAD-421) PE=4 SV=1	xanthine/uracil permease [Dichomitus squalens LYAD-421 SS1]
EVM04G003570.1	Biological Process: regulation of transcription involved in G1/S transition of mitotic cell cycle (GO:0000083); Molecular Function: DNA binding (GO:0003677); Cellular Component: MBF transcription complex (GO:0030907);	--	--	--	Ankyrin repeats (3 copies)	Cell division cycle-related protein res2/pct1 GN=res2 OS=Schizosaccharomyces pombe (strain 972 / ATCC 24843) PE=1 SV=1	Uncharacterized protein {ECO:0000313|EMBL:CDO74083.1} OS=Pycnoporus cinnabarinus (Cinnabar-red polypore) PE=4 SV=1	apses-domain-containing protein [Dichomitus squalens LYAD-421 SS1]
EVM02G007220.1	Molecular Function: structural constituent of ribosome (GO:0003735); Cellular Component: ribosome (GO:0005840); Biological Process: rRNA processing (GO:0006364); Biological Process: translation (GO:0006412); Molecular Function: pre-mRNA 5'-splice site binding (GO:0030627); Biological Process: negative regulation of mRNA splicing, via spliceosome (GO:0048025);	K02908|1.18809e-75|dsq:DICSQDRAFT_100824|60S ribosomal protein L30; K02908 large subunit ribosomal protein L30e (A)	[J]	Translation, ribosomal structure and biogenesis	Ribosomal protein L7Ae/L30e/S12e/Gadd45 family	60S ribosomal protein L30-1 GN=rpl30a OS=Schizosaccharomyces pombe (strain 972 / ATCC 24843) PE=3 SV=2	Uncharacterized protein {ECO:0000313|EMBL:CDO75826.1} OS=Pycnoporus cinnabarinus (Cinnabar-red polypore) PE=4 SV=1	60S ribosomal protein L30 [Dichomitus squalens LYAD-421 SS1]
EVM02G004090.1	--	--	[U]	Intracellular trafficking, secretion, and vesicular transport	Vacuolar sorting protein 9 (VPS9) domain	Vacuolar protein sorting-associated protein 9a GN=vps901 OS=Schizosaccharomyces pombe (strain 972 / ATCC 24843) PE=1 SV=3	Uncharacterized protein {ECO:0000313|EMBL:EJF57240.1} OS=Dichomitus squalens (strain LYAD-421) PE=4 SV=1	hypothetical protein DICSQDRAFT_112065 [Dichomitus squalens LYAD-421 SS1]
EVM03G010140.1	--	--	--	--	--	--	Uncharacterized protein {ECO:0000313|EMBL:KDQ30234.1} OS=Pleurotus ostreatus PC15 PE=4 SV=1	hypothetical protein PLEOSDRAFT_1081782 [Pleurotus ostreatus PC15]
EVM09G008370.1	Molecular Function: binding (GO:0005488);	--	--	--	Zinc knuckle	--	Uncharacterized protein {ECO:0000313|EMBL:EJF59733.1} OS=Dichomitus squalens (strain LYAD-421) PE=4 SV=1	hypothetical protein DICSQDRAFT_168727 [Dichomitus squalens LYAD-421 SS1]
EVM01G000390.1	Molecular Function: peroxidase activity (GO:0004601); Biological Process: response to oxidative stress (GO:0006979); Molecular Function: heme binding (GO:0020037); Molecular Function: metal ion binding (GO:0046872); Biological Process: oxidation-reduction process (GO:0055114); Biological Process: cellular oxidant detoxification (GO:0098869);	--	--	--	Domain of unknown function (DUF3415)	Versatile peroxidase VPL2 (Precursor) GN=vpl2 OS=Pleurotus eryngii (Boletus of the steppes) PE=1 SV=1	Manganese peroxidase isozyme {ECO:0000313|EMBL:EJF56126.1} OS=Dichomitus squalens (strain LYAD-421) PE=3 SV=1	manganese peroxidase isozyme precursor [Dichomitus squalens LYAD-421 SS1]
EVM00G012860.1	--	--	--	--	--	--	Uncharacterized protein {ECO:0000313|EMBL:EJF58040.1} OS=Dichomitus squalens (strain LYAD-421) PE=4 SV=1	hypothetical protein DICSQDRAFT_173406 [Dichomitus squalens LYAD-421 SS1]
EVM11G005660.1	--	--	--	--	--	--	Uncharacterized protein {ECO:0000313|EMBL:EJF57359.1} OS=Dichomitus squalens (strain LYAD-421) PE=4 SV=1	hypothetical protein DICSQDRAFT_140387 [Dichomitus squalens LYAD-421 SS1]
EVM05G002210.1	Molecular Function: ferrochelatase activity (GO:0004325); Cellular Component: nucleus (GO:0005634); Cellular Component: mitochondrial inner membrane (GO:0005743); Cellular Component: cytosol (GO:0005829); Biological Process: heme biosynthetic process (GO:0006783);	K01772|0|pco:PHACADRAFT_258323|hypothetical protein; K01772 ferrochelatase [EC:4.99.1.1] (A)	[H]	Coenzyme transport and metabolism	Ferrochelatase	Ferrochelatase, mitochondrial (Precursor) GN=hem15 OS=Schizosaccharomyces pombe (strain 972 / ATCC 24843) PE=3 SV=1	Ferrochelatase {ECO:0000256|RuleBase:RU000607} OS=Phanerochaete carnosa (strain HHB-10118-sp) PE=3 SV=1	hypothetical protein PHACADRAFT_258323 [Phanerochaete carnosa HHB-10118-sp]
EVM04G001290.1	--	--	--	--	--	--	Uncharacterized protein {ECO:0000313|EMBL:EJF55764.1} OS=Dichomitus squalens (strain LYAD-421) PE=4 SV=1	hypothetical protein DICSQDRAFT_175539 [Dichomitus squalens LYAD-421 SS1]
EVM08G001780.1	Biological Process: tRNA wobble uridine modification (GO:0002098); Molecular Function: oxidoreductase activity (GO:0016491); Molecular Function: flavin adenine dinucleotide binding (GO:0050660); Biological Process: oxidation-reduction process (GO:0055114);	K03495|0|dsq:DICSQDRAFT_180336|glucose-inhibited division protein A subfamily; K03495 tRNA uridine 5-carboxymethylaminomethyl modification enzyme (A)	[J]	Translation, ribosomal structure and biogenesis	Glucose inhibited division protein A	Mitochondrial translation optimization protein 1 (Precursor) GN=MTO1 OS=Saccharomyces cerevisiae (strain ATCC 204508 / S288c) PE=1 SV=2	Glucose-inhibited division protein A subfamily {ECO:0000313|EMBL:EJF61981.1} OS=Dichomitus squalens (strain LYAD-421) PE=3 SV=1	glucose-inhibited division protein A subfamily [Dichomitus squalens LYAD-421 SS1]
EVM00G013290.1	--	--	--	--	--	--	Uncharacterized protein {ECO:0000313|EMBL:EIW51184.1} (Fragment) OS=Trametes versicolor (strain FP-101664) PE=4 SV=1	hypothetical protein TRAVEDRAFT_49524 [Trametes versicolor FP-101664 SS1]
EVM06G006200.1	Molecular Function: oxidoreductase activity, acting on CH-OH group of donors (GO:0016614); Molecular Function: flavin adenine dinucleotide binding (GO:0050660); Biological Process: oxidation-reduction process (GO:0055114);	--	--	--	FAD binding domain	Bifunctional solanapyrone synthase (Precursor) GN=sol5 OS=Alternaria solani PE=1 SV=1	Uncharacterized protein {ECO:0000313|EMBL:EJF60716.1} OS=Dichomitus squalens (strain LYAD-421) PE=4 SV=1	hypothetical protein DICSQDRAFT_147700 [Dichomitus squalens LYAD-421 SS1]
EVM03G002260.1	--	--	--	--	--	--	Uncharacterized protein {ECO:0000313|EMBL:CDO69889.1} OS=Pycnoporus cinnabarinus (Cinnabar-red polypore) PE=4 SV=1	hypothetical protein DICSQDRAFT_160484 [Dichomitus squalens LYAD-421 SS1]
EVM02G007810.1	--	--	--	--	--	--	Uncharacterized protein {ECO:0000313|EMBL:CDO74564.1} OS=Pycnoporus cinnabarinus (Cinnabar-red polypore) PE=4 SV=1	hypothetical protein DICSQDRAFT_132806 [Dichomitus squalens LYAD-421 SS1]
EVM06G003980.1	--	--	--	--	--	--	Uncharacterized protein {ECO:0000313|EMBL:EJF57156.1} OS=Dichomitus squalens (strain LYAD-421) PE=4 SV=1	hypothetical protein DICSQDRAFT_163532 [Dichomitus squalens LYAD-421 SS1]
EVM07G000390.1	--	--	--	--	--	--	Uncharacterized protein {ECO:0000313|EMBL:EJF60247.1} OS=Dichomitus squalens (strain LYAD-421) PE=4 SV=1	hypothetical protein TRAVEDRAFT_151579 [Trametes versicolor FP-101664 SS1]
EVM06G003520.1	--	--	--	--	--	--	Uncharacterized protein {ECO:0000313|EMBL:EJF60669.1} OS=Dichomitus squalens (strain LYAD-421) PE=4 SV=1	hypothetical protein DICSQDRAFT_181172 [Dichomitus squalens LYAD-421 SS1]
EVM00G019060.1	Molecular Function: ATP binding (GO:0005524); Biological Process: mismatch repair (GO:0006298); Molecular Function: mismatched DNA binding (GO:0030983);	K08734|0|dsq:DICSQDRAFT_54537|DNA binding protein; K08734 DNA mismatch repair protein MLH1 (A)	[L]	Replication, recombination and repair	DNA mismatch repair protein, C-terminal domain	Putative MutL protein homolog 1 GN=mlh1 OS=Schizosaccharomyces pombe (strain 972 / ATCC 24843) PE=2 SV=1	Uncharacterized protein {ECO:0000313|EMBL:EPS97454.1} OS=Fomitopsis pinicola (strain FP-58527) PE=4 SV=1	DNA binding protein [Dichomitus squalens LYAD-421 SS1]
EVM11G002780.1	Molecular Function: nucleic acid binding (GO:0003676);	K11593|0|dsq:DICSQDRAFT_155541|argonaute-like protein; K11593 eukaryotic translation initiation factor 2C (A)	[J]	Translation, ribosomal structure and biogenesis	Piwi domain	Protein argonaute GN=ago1 OS=Schizosaccharomyces pombe (strain 972 / ATCC 24843) PE=1 SV=1	Argonaute-like protein {ECO:0000313|EMBL:EJF60863.1} OS=Dichomitus squalens (strain LYAD-421) PE=4 SV=1	argonaute-like protein [Dichomitus squalens LYAD-421 SS1]
EVM02G012250.1	--	--	--	--	--	--	Uncharacterized protein {ECO:0000313|EMBL:CDO76215.1} OS=Pycnoporus cinnabarinus (Cinnabar-red polypore) PE=4 SV=1	hypothetical protein BN946_scf184894.g4 [Trametes cinnabarina]
EVM00G008300.1	--	--	--	--	--	--	Uncharacterized protein {ECO:0000313|EMBL:CDO70708.1} OS=Pycnoporus cinnabarinus (Cinnabar-red polypore) PE=4 SV=1	hypothetical protein DICSQDRAFT_158896 [Dichomitus squalens LYAD-421 SS1]
EVM11G001130.1	--	--	--	--	Fungal hydrophobin	Fruiting body protein SC1 (Precursor) GN=SC1 OS=Schizophyllum commune (Split gill fungus) PE=2 SV=2	Fruiting body protein SC1 {ECO:0000313|EMBL:EJF56875.1} (Fragment) OS=Dichomitus squalens (strain LYAD-421) PE=4 SV=1	fruiting body protein SC1, partial [Dichomitus squalens LYAD-421 SS1]
EVM08G003540.1	--	K00480|4.03708e-153|dsq:DICSQDRAFT_180399|FAD/NAD(P)-binding domain-containing protein; K00480 salicylate hydroxylase [EC:1.14.13.1] (A)	--	--	FAD binding domain	--	FAD/NAD(P)-binding domain-containing protein {ECO:0000313|EMBL:EJF62079.1} OS=Dichomitus squalens (strain LYAD-421) PE=4 SV=1	FAD/NAD(P)-binding domain-containing protein [Dichomitus squalens LYAD-421 SS1]
EVM03G009640.1	Cellular Component: integral component of membrane (GO:0016021); Molecular Function: transferase activity, transferring hexosyl groups (GO:0016758); Cellular Component: intracellular part (GO:0044424); Biological Process: transmembrane transport (GO:0055085);	--	[G]	Carbohydrate transport and metabolism	Major Facilitator Superfamily	Probable transporter MCH4 GN=MCH4 OS=Saccharomyces cerevisiae (strain ATCC 204508 / S288c) PE=1 SV=1	MFS general substrate transporter {ECO:0000313|EMBL:EJF55723.1} OS=Dichomitus squalens (strain LYAD-421) PE=4 SV=1	MFS general substrate transporter [Dichomitus squalens LYAD-421 SS1]
EVM07G005650.1	Molecular Function: DNA binding (GO:0003677); Molecular Function: DNA-directed RNA polymerase activity (GO:0003899); Cellular Component: DNA-directed RNA polymerase III complex (GO:0005666); Cellular Component: cytosol (GO:0005829); Molecular Function: ribonucleoside binding (GO:0032549); Biological Process: tRNA transcription from RNA polymerase III promoter (GO:0042797);	K03021|0|dsq:DICSQDRAFT_155881|beta and beta-prime subunits of DNA dependent RNA-polymerase; K03021 DNA-directed RNA polymerase III subunit RPC2 [EC:2.7.7.6] (A)	[K]	Transcription	RNA polymerase Rpb2, domain 6	DNA-directed RNA polymerase III subunit RPC2 GN=rpc2 OS=Schizosaccharomyces pombe (strain 972 / ATCC 24843) PE=2 SV=1	DNA-directed RNA polymerase {ECO:0000256|RuleBase:RU000431} OS=Dichomitus squalens (strain LYAD-421) PE=3 SV=1	beta and beta-prime subunits of DNA dependent RNA-polymerase [Dichomitus squalens LYAD-421 SS1]
EVM03G008400.1	--	--	--	--	2OG-Fe(II) oxygenase superfamily	--	Uncharacterized protein {ECO:0000313|EMBL:EJF57889.1} OS=Dichomitus squalens (strain LYAD-421) PE=4 SV=1	hypothetical protein DICSQDRAFT_182926 [Dichomitus squalens LYAD-421 SS1]
EVM00G013150.1	--	--	--	--	--	--	Uncharacterized protein {ECO:0000313|EMBL:EJF57179.1} OS=Dichomitus squalens (strain LYAD-421) PE=4 SV=1	hypothetical protein DICSQDRAFT_174238 [Dichomitus squalens LYAD-421 SS1]
EVM03G003330.1	--	--	--	--	--	--	Uncharacterized protein {ECO:0000313|EMBL:EJF61362.1} OS=Dichomitus squalens (strain LYAD-421) PE=4 SV=1	hypothetical protein DICSQDRAFT_168230 [Dichomitus squalens LYAD-421 SS1]
EVM00G003610.1	--	K15634|2.06175e-96|dsq:DICSQDRAFT_98036|phosphoglycerate mutase-like protein; K15634 probable phosphoglycerate mutase [EC:5.4.2.12] (A)	[G]	Carbohydrate transport and metabolism	Histidine phosphatase superfamily (branch 1)	Probable phosphatase C1687.21 OS=Schizosaccharomyces pombe (strain 972 / ATCC 24843) PE=3 SV=1	Uncharacterized protein {ECO:0000313|EMBL:CDO73618.1} OS=Pycnoporus cinnabarinus (Cinnabar-red polypore) PE=4 SV=1	phosphoglycerate mutase-like protein [Dichomitus squalens LYAD-421 SS1]
EVM11G004040.1	--	--	--	--	--	--	Uncharacterized protein {ECO:0000313|EMBL:EJF57063.1} OS=Dichomitus squalens (strain LYAD-421) PE=4 SV=1	hypothetical protein DICSQDRAFT_129730 [Dichomitus squalens LYAD-421 SS1]
EVM04G011570.1	--	K15601|3.75928e-95|adl:AURDEDRAFT_96661|Clavaminate synthase-like protein; K15601 lysine-specific demethylase 3 [EC:1.14.11.-] (A)	[K]	Transcription	JmjC domain, hydroxylase	--	Uncharacterized protein {ECO:0000313|EMBL:KDQ07139.1} OS=Botryobasidium botryosum FD-172 SS1 PE=4 SV=1	hypothetical protein TRAVEDRAFT_132565 [Trametes versicolor FP-101664 SS1]
EVM04G008320.1	Biological Process: ribosomal large subunit assembly (GO:0000027); Molecular Function: structural constituent of ribosome (GO:0003735); Biological Process: translation (GO:0006412); Cellular Component: cytosolic large ribosomal subunit (GO:0022625);	K02925|0|dsq:DICSQDRAFT_180903|60S ribosomal protein L3; K02925 large subunit ribosomal protein L3e (A)	[J]	Translation, ribosomal structure and biogenesis	Ribosomal protein L3	60S ribosomal protein L3 GN=rpl3 OS=Neosartorya fumigata (strain ATCC MYA-4609 / Af293 / CBS 101355 / FGSC PE=1 SV=2	60S ribosomal protein L3 {ECO:0000313|EMBL:EJF61289.1} OS=Dichomitus squalens (strain LYAD-421) PE=3 SV=1	60S ribosomal protein L3 [Dichomitus squalens LYAD-421 SS1]
EVM09G004610.1	--	--	--	--	--	--	Uncharacterized protein {ECO:0000313|EMBL:EJF62240.1} OS=Dichomitus squalens (strain LYAD-421) PE=4 SV=1	hypothetical protein DICSQDRAFT_126526 [Dichomitus squalens LYAD-421 SS1]
EVM04G012880.1	Cellular Component: integral component of membrane (GO:0016021); Molecular Function: substrate-specific transmembrane transporter activity (GO:0022891); Biological Process: transmembrane transport (GO:0055085);	--	[R]	General function prediction only	Sugar (and other) transporter	Lactose permease GN=LAC12 OS=Kluyveromyces lactis (strain ATCC 8585 / CBS 2359 / DSM 70799 / NBRC PE=3 SV=1	General substrate transporter {ECO:0000313|EMBL:EJF62164.1} OS=Dichomitus squalens (strain LYAD-421) PE=3 SV=1	general substrate transporter [Dichomitus squalens LYAD-421 SS1]
EVM09G005960.1	--	--	--	--	Heterokaryon incompatibility protein (HET)	Vegetative incompatibility protein HET-E-1 GN=HET-E1 OS=Podospora anserina (Pleurage anserina) PE=3 SV=1	HET-domain-containing protein {ECO:0000313|EMBL:EJF59911.1} (Fragment) OS=Dichomitus squalens (strain LYAD-421) PE=4 SV=1	HET-domain-containing protein, partial [Dichomitus squalens LYAD-421 SS1]
EVM03G000570.1	--	--	--	--	Alpha/beta hydrolase family	--	Uncharacterized protein {ECO:0000313|EMBL:EJF56674.1} OS=Dichomitus squalens (strain LYAD-421) PE=4 SV=1	hypothetical protein DICSQDRAFT_183714 [Dichomitus squalens LYAD-421 SS1]
EVM06G002690.1	--	--	--	--	--	--	Uncharacterized protein {ECO:0000313|EMBL:CDO73861.1} OS=Pycnoporus cinnabarinus (Cinnabar-red polypore) PE=4 SV=1	hypothetical protein BN946_scf185016.g18 [Trametes cinnabarina]
EVM06G003180.1	--	--	--	--	--	--	Uncharacterized protein {ECO:0000313|EMBL:EJF60644.1} OS=Dichomitus squalens (strain LYAD-421) PE=4 SV=1	hypothetical protein DICSQDRAFT_137185 [Dichomitus squalens LYAD-421 SS1]
EVM11G001560.1	Cellular Component: integral component of membrane (GO:0016021); Molecular Function: isomerase activity (GO:0016853);	K09829|1.39445e-155|dsq:DICSQDRAFT_147751|C-8 sterol isomerase; K09829 C-8 sterol isomerase [EC:5.-.-.-] (A)	[T]	Signal transduction mechanisms	ERG2 and Sigma1 receptor like protein	C-8 sterol isomerase GN=ERG2 OS=Magnaporthe oryzae (strain 70-15 / ATCC MYA-4617 / FGSC 8958) PE=3 SV=1	C-8 sterol isomerase {ECO:0000313|EMBL:EJF60514.1} OS=Dichomitus squalens (strain LYAD-421) PE=4 SV=1	C-8 sterol isomerase [Dichomitus squalens LYAD-421 SS1]
EVM11G003360.1	--	--	--	--	Beta-lactamase	--	Beta-lactamase/transpeptidase-like protein {ECO:0000313|EMBL:EJF59782.1} OS=Dichomitus squalens (strain LYAD-421) PE=4 SV=1	beta-lactamase/transpeptidase-like protein [Dichomitus squalens LYAD-421 SS1]
EVM04G009290.1	--	--	--	--	--	--	Uncharacterized protein {ECO:0000313|EMBL:EJF62401.1} OS=Dichomitus squalens (strain LYAD-421) PE=4 SV=1	hypothetical protein DICSQDRAFT_126642 [Dichomitus squalens LYAD-421 SS1]
EVM05G005600.1	Cellular Component: membrane (GO:0016020);	--	[R]	General function prediction only	Major Facilitator Superfamily	Uncharacterized transporter C1529.01 OS=Schizosaccharomyces pombe (strain 972 / ATCC 24843) PE=3 SV=2	Uncharacterized protein {ECO:0000313|EMBL:CDO77001.1} OS=Pycnoporus cinnabarinus (Cinnabar-red polypore) PE=4 SV=1	hypothetical protein BN946_scf184298.g28 [Trametes cinnabarina]
EVM03G006330.1	Molecular Function: oxidoreductase activity, acting on NAD(P)H (GO:0016651); Biological Process: electron transport chain (GO:0022900);	K03937|8.98212e-111|dsq:DICSQDRAFT_61495|NADH-ubiquinone oxidoreductase 21kDa subunit; K03937 NADH dehydrogenase (ubiquinone) Fe-S protein 4 (A)	[C]	Energy production and conversion	ETC complex I subunit conserved region	NADH-ubiquinone oxidoreductase 21 kDa subunit, mitochondrial (Precursor) GN=nuo-21 OS=Neurospora crassa (strain ATCC 24698 / 74-OR23-1A / CBS 708.71 / DSM PE=1 SV=2	NADH-ubiquinone oxidoreductase 21kDa subunit {ECO:0000313|EMBL:EJF61067.1} OS=Dichomitus squalens (strain LYAD-421) PE=4 SV=1	NADH-ubiquinone oxidoreductase 21kDa subunit [Dichomitus squalens LYAD-421 SS1]
EVM01G016870.1	--	--	--	--	F-box-like	--	Uncharacterized protein {ECO:0000313|EMBL:EJF56483.1} OS=Dichomitus squalens (strain LYAD-421) PE=4 SV=1	hypothetical protein DICSQDRAFT_163884 [Dichomitus squalens LYAD-421 SS1]
EVM01G014640.1	--	--	--	--	--	--	Uncharacterized protein {ECO:0000313|EMBL:CDO74892.1} OS=Pycnoporus cinnabarinus (Cinnabar-red polypore) PE=4 SV=1	hypothetical protein BN946_scf184461.g4 [Trametes cinnabarina]
EVM03G001940.1	--	K09291|0|pco:PHACADRAFT_187038|hypothetical protein; K09291 nucleoprotein TPR (A)	[S]	Function unknown	TPR/MLP1/MLP2-like protein	Nucleoporin nup211 GN=nup211 OS=Schizosaccharomyces pombe (strain 972 / ATCC 24843) PE=1 SV=1	Uncharacterized protein {ECO:0000313|EMBL:CDO76702.1} OS=Pycnoporus cinnabarinus (Cinnabar-red polypore) PE=4 SV=1	hypothetical protein BN946_scf184975.g11 [Trametes cinnabarina]
EVM00G003090.1	--	--	--	--	F-box-like	--	Uncharacterized protein {ECO:0000313|EMBL:EIW52049.1} OS=Trametes versicolor (strain FP-101664) PE=4 SV=1	hypothetical protein DICSQDRAFT_178838 [Dichomitus squalens LYAD-421 SS1]
EVM11G005640.1	--	--	--	--	--	--	Uncharacterized protein {ECO:0000313|EMBL:EJF57357.1} OS=Dichomitus squalens (strain LYAD-421) PE=4 SV=1	hypothetical protein DICSQDRAFT_69531 [Dichomitus squalens LYAD-421 SS1]
EVM00G023430.1	--	--	--	--	--	--	HAD-like protein {ECO:0000313|EMBL:EJF61103.1} OS=Dichomitus squalens (strain LYAD-421) PE=4 SV=1	HAD-like protein [Dichomitus squalens LYAD-421 SS1]
EVM06G008130.1	--	--	--	--	--	--	Uncharacterized protein {ECO:0000313|EMBL:EJF57506.1} OS=Dichomitus squalens (strain LYAD-421) PE=4 SV=1	hypothetical protein DICSQDRAFT_183127 [Dichomitus squalens LYAD-421 SS1]
EVM00G018320.1	--	--	[O]	Posttranslational modification, protein turnover, chaperones	IBR domain	E3 ubiquitin-protein ligase dbl4 {ECO:0000250|UniProtKB:P36113, ECO:0000305} OS=Schizosaccharomyces pombe (strain 972 / ATCC 24843) PE=3 SV=1	Uncharacterized protein {ECO:0000313|EMBL:EMD34832.1} (Fragment) OS=Ceriporiopsis subvermispora (strain B) PE=4 SV=1	hypothetical protein DICSQDRAFT_101914 [Dichomitus squalens LYAD-421 SS1]
EVM07G002170.1	--	--	--	--	--	--	Uncharacterized protein {ECO:0000313|EMBL:EJF60243.1} OS=Dichomitus squalens (strain LYAD-421) PE=4 SV=1	hypothetical protein DICSQDRAFT_88072 [Dichomitus squalens LYAD-421 SS1]
EVM04G010900.1	Cellular Component: membrane (GO:0016020); Biological Process: metal ion transport (GO:0030001); Molecular Function: metal ion transmembrane transporter activity (GO:0046873); Biological Process: transmembrane transport (GO:0055085);	K16073|0|pco:PHACADRAFT_192137|hypothetical protein; K16073 magnesium transporter (A)	--	--	CorA-like Mg2+ transporter protein	Putative metal ion transporter C17A12.14 OS=Schizosaccharomyces pombe (strain 972 / ATCC 24843) PE=1 SV=4	Uncharacterized protein {ECO:0000313|EMBL:CDO77019.1} OS=Pycnoporus cinnabarinus (Cinnabar-red polypore) PE=4 SV=1	hypothetical protein BN946_scf184380.g5 [Trametes cinnabarina]
EVM09G005320.1	--	--	--	--	--	--	Uncharacterized protein {ECO:0000313|EMBL:EIM79212.1} OS=Stereum hirsutum (strain FP-91666) PE=4 SV=1	hypothetical protein STEHIDRAFT_116684 [Stereum hirsutum FP-91666 SS1]
EVM00G013900.1	Molecular Function: hydrolase activity (GO:0016787); Molecular Function: organic cyclic compound binding (GO:0097159); Molecular Function: heterocyclic compound binding (GO:1901363);	--	[L]	Replication, recombination and repair	Helicase conserved C-terminal domain	ATP-dependent helicase SGS1 GN=YM9646.02C OS=Saccharomyces cerevisiae (strain ATCC 204508 / S288c) PE=1 SV=1	Uncharacterized protein {ECO:0000313|EMBL:EPS93170.1} OS=Fomitopsis pinicola (strain FP-58527) PE=4 SV=1	hypothetical protein PLICRDRAFT_587570 [Plicaturopsis crispa FD-325 SS-3]
EVM07G002350.1	--	--	--	--	--	--	Uncharacterized protein {ECO:0000313|EMBL:CDO77829.1} OS=Pycnoporus cinnabarinus (Cinnabar-red polypore) PE=4 SV=1	hypothetical protein BN946_scf184714.g4 [Trametes cinnabarina]
EVM05G007200.1	Molecular Function: peroxidase activity (GO:0004601); Biological Process: response to oxidative stress (GO:0006979); Molecular Function: heme binding (GO:0020037); Biological Process: cellular catabolic process (GO:0044248); Molecular Function: metal ion binding (GO:0046872); Biological Process: oxidation-reduction process (GO:0055114); Biological Process: cellular oxidant detoxification (GO:0098…	--	--	--	Domain of unknown function (DUF3415)	Versatile peroxidase VPL2 (Precursor) GN=vpl2 OS=Pleurotus eryngii (Boletus of the steppes) PE=1 SV=1	Manganese peroxidase isozyme {ECO:0000313|EMBL:EJF56126.1} OS=Dichomitus squalens (strain LYAD-421) PE=3 SV=1	manganese peroxidase isozyme precursor [Dichomitus squalens LYAD-421 SS1]
EVM11G000160.1	--	--	--	--	--	--	Uncharacterized protein {ECO:0000313|EMBL:EJF58341.1} OS=Dichomitus squalens (strain LYAD-421) PE=4 SV=1	hypothetical protein DICSQDRAFT_162944 [Dichomitus squalens LYAD-421 SS1]
EVM0G000780.1	Molecular Function: aminopeptidase activity (GO:0004177); Cellular Component: cytoplasm (GO:0005737); Biological Process: proteolysis (GO:0006508); Molecular Function: metalloexopeptidase activity (GO:0008235); Molecular Function: manganese ion binding (GO:0030145);	K11142|0|dsq:DICSQDRAFT_93957|leucine aminopeptidase; K11142 cytosol aminopeptidase [EC:3.4.11.1 3.4.11.5] (A)	[R]	General function prediction only	Cytosol aminopeptidase family, catalytic domain	Putative aminopeptidase C13A11.05 GN=SPAC13A11.05 OS=Schizosaccharomyces pombe (strain 972 / ATCC 24843) PE=3 SV=1	Leucine aminopeptidase {ECO:0000313|EMBL:EJF56123.1} OS=Dichomitus squalens (strain LYAD-421) PE=4 SV=1	leucine aminopeptidase [Dichomitus squalens LYAD-421 SS1]
EVM00G012330.1	Molecular Function: kinase activity (GO:0016301); Biological Process: phosphorylation (GO:0016310);	--	--	--	Phosphotransferase enzyme family	--	Kinase-like protein {ECO:0000313|EMBL:EJF58625.1} OS=Dichomitus squalens (strain LYAD-421) PE=4 SV=1	kinase-like protein [Dichomitus squalens LYAD-421 SS1]
EVM05G004720.1	Molecular Function: ATP binding (GO:0005524);	K08900|0|dsq:DICSQDRAFT_132726|P-loop containing nucleoside triphosphate hydrolase protein; K08900 mitochondrial chaperone BCS1 (A)	[O]	Posttranslational modification, protein turnover, chaperones	BCS1 N terminal	Probable mitochondrial chaperone bcs1 GN=SPAC644.07 OS=Schizosaccharomyces pombe (strain 972 / ATCC 24843) PE=2 SV=1	Uncharacterized protein {ECO:0000313|EMBL:CDO75702.1} OS=Pycnoporus cinnabarinus (Cinnabar-red polypore) PE=3 SV=1	hypothetical protein BN946_scf184585.g15 [Trametes cinnabarina]
EVM10G006020.1	--	--	[R]	General function prediction only	G-patch domain	--	Uncharacterized protein {ECO:0000313|EMBL:CDO77383.1} OS=Pycnoporus cinnabarinus (Cinnabar-red polypore) PE=4 SV=1	hypothetical protein DICSQDRAFT_99923 [Dichomitus squalens LYAD-421 SS1]
EVM07G001400.1	--	--	--	--	--	--	Uncharacterized protein {ECO:0000313|EMBL:EJF58932.1} OS=Dichomitus squalens (strain LYAD-421) PE=4 SV=1	hypothetical protein DICSQDRAFT_128637 [Dichomitus squalens LYAD-421 SS1]
EVM02G006800.1	Biological Process: regulation of transcription, DNA-templated (GO:0006355); Molecular Function: metal ion binding (GO:0046872);	--	--	--	--	--	Uncharacterized protein {ECO:0000313|EMBL:CDO73241.1} OS=Pycnoporus cinnabarinus (Cinnabar-red polypore) PE=4 SV=1	hypothetical protein DICSQDRAFT_153276 [Dichomitus squalens LYAD-421 SS1]
EVM05G004090.1	--	--	--	--	--	--	Uncharacterized protein {ECO:0000313|EMBL:CCM00419.1} OS=Fibroporia radiculosa (strain TFFH 294) PE=4 SV=1	predicted protein [Fibroporia radiculosa]
EVM02G010480.1	--	--	--	--	--	--	Uncharacterized protein {ECO:0000313|EMBL:EJF55614.1} OS=Dichomitus squalens (strain LYAD-421) PE=4 SV=1	hypothetical protein DICSQDRAFT_73320 [Dichomitus squalens LYAD-421 SS1]
EVM01G000700.1	Molecular Function: nucleic acid binding (GO:0003676); Molecular Function: RNA helicase activity (GO:0003724); Molecular Function: ATP binding (GO:0005524); Cellular Component: mitochondrion (GO:0005739); Biological Process: cellular process (GO:0009987);	K17678|0|dsq:DICSQDRAFT_72126|P-loop containing nucleoside triphosphate hydrolase protein; K17678 ATP-dependent RNA helicase MRH4, mitochondrial [EC:3.6.4.13] (A)	[A]	RNA processing and modification	DEAD/DEAH box helicase	ATP-dependent RNA helicase MRH4, mitochondrial (Precursor) GN=MRH4 OS=Cryptococcus neoformans var. neoformans serotype D (strain JEC21 / PE=3 SV=1	P-loop containing nucleoside triphosphate hydrolase protein {ECO:0000313|EMBL:EJF56141.1} OS=Dichomitus squalens (strain LYAD-421) PE=4 SV=1	P-loop containing nucleoside triphosphate hydrolase protein [Dichomitus squalens LYAD-421 SS1]
EVM00G012360.1	Molecular Function: actin binding (GO:0003779); Molecular Function: Rho guanyl-nucleotide exchange factor activity (GO:0005089); Molecular Function: calcium ion binding (GO:0005509); Cellular Component: intracellular (GO:0005622); Biological Process: regulation of Rho protein signal transduction (GO:0035023); Biological Process: positive regulation of GTPase activity (GO:0043547);	--	[T]	Signal transduction mechanisms	RhoGEF domain	Actin cytoskeleton-regulatory complex protein pan1 GN=pan1 OS=Emericella nidulans (strain FGSC A4 / ATCC 38163 / CBS 112.46 / NRRL PE=3 SV=1	Uncharacterized protein {ECO:0000313|EMBL:EJF56295.1} OS=Dichomitus squalens (strain LYAD-421) PE=4 SV=1	hypothetical protein DICSQDRAFT_157956 [Dichomitus squalens LYAD-421 SS1]
EVM02G003160.1	--	--	--	--	--	--	Uncharacterized protein {ECO:0000313|EMBL:EMD32354.1} OS=Ceriporiopsis subvermispora (strain B) PE=4 SV=1	hypothetical protein CERSUDRAFT_77384 [Ceriporiopsis subvermispora B]
EVM10G003320.1	--	--	--	--	--	Vegetative incompatibility protein HET-E-1 GN=HET-E1 OS=Podospora anserina (Pleurage anserina) PE=3 SV=1	HET-domain-containing protein {ECO:0000313|EMBL:EJF59918.1} (Fragment) OS=Dichomitus squalens (strain LYAD-421) PE=4 SV=1	HET-domain-containing protein, partial [Dichomitus squalens LYAD-421 SS1]
EVM07G006130.1	Cellular Component: mitochondrion (GO:0005739); Biological Process: mitochondrion organization (GO:0007005); Cellular Component: integral component of membrane (GO:0016021); Biological Process: protein insertion into membrane (GO:0051205);	K03217|5.49025e-147|dsq:DICSQDRAFT_148070|hypothetical protein; K03217 YidC/Oxa1 family membrane protein insertase (A)	[OU]	--	60Kd inner membrane protein	Mitochondrial inner membrane protein OXA1 (Precursor) GN=OXA1 OS=Kazachstania servazzii (Yeast) PE=3 SV=1	Uncharacterized protein {ECO:0000313|EMBL:EJF60168.1} OS=Dichomitus squalens (strain LYAD-421) PE=3 SV=1	hypothetical protein TRAVEDRAFT_128085 [Trametes versicolor FP-101664 SS1]
EVM09G003180.1	--	K06671|0|dsq:DICSQDRAFT_105368|hypothetical protein; K06671 cohesin complex subunit SA-1/2 (A)	[D]	Cell cycle control, cell division, chromosome partitioning	STAG domain	Cohesin subunit psc3 GN=psc3 OS=Schizosaccharomyces pombe (strain 972 / ATCC 24843) PE=1 SV=3	Uncharacterized protein {ECO:0000313|EMBL:EJF61714.1} OS=Dichomitus squalens (strain LYAD-421) PE=4 SV=1	hypothetical protein DICSQDRAFT_105368 [Dichomitus squalens LYAD-421 SS1]
EVM01G006700.1	Molecular Function: translation elongation factor activity (GO:0003746); Molecular Function: GTPase activity (GO:0003924); Molecular Function: protein kinase activity (GO:0004672); Molecular Function: ATP binding (GO:0005524); Molecular Function: GTP binding (GO:0005525); Cellular Component: cytoplasm (GO:0005737); Biological Process: translational elongation (GO:0006414); Biological Process: pro…	K03231|0|dsq:DICSQDRAFT_46769|translation elongation factor 1a; K03231 elongation factor 1-alpha (A)	[J]	Translation, ribosomal structure and biogenesis	Elongation factor Tu GTP binding domain	Elongation factor 1-alpha GN=TEF1 OS=Schizophyllum commune (Split gill fungus) PE=3 SV=1	Elongation factor 1-alpha {ECO:0000256|RuleBase:RU004060} OS=Ganoderma lucidum (Ling zhi medicinal fungus) PE=2 SV=1	tranlation elongation factor [Ganoderma lucidum]
EVM02G005600.1	Molecular Function: oxidoreductase activity (GO:0016491); Biological Process: oxidation-reduction process (GO:0055114); Molecular Function: FAD binding (GO:0071949);	K00480|0|dsq:DICSQDRAFT_133958|FAD/NAD(P)-binding domain-containing protein; K00480 salicylate hydroxylase [EC:1.14.13.1] (A)	--	--	FAD binding domain	--	Uncharacterized protein {ECO:0000313|EMBL:CDO76293.1} OS=Pycnoporus cinnabarinus (Cinnabar-red polypore) PE=4 SV=1	FAD/NAD(P)-binding domain-containing protein [Dichomitus squalens LYAD-421 SS1]
EVM00G016890.1	Molecular Function: oxidoreductase activity (GO:0016491); Biological Process: oxidation-reduction process (GO:0055114);	--	[R]	General function prediction only	Aldo/keto reductase family	Uncharacterized oxidoreductase C2F3.05c GN=SPAC2F3.05c OS=Schizosaccharomyces pombe (strain 972 / ATCC 24843) PE=3 SV=1	Aldo/keto reductase {ECO:0000313|EMBL:EJF58130.1} OS=Dichomitus squalens (strain LYAD-421) PE=4 SV=1	Aldo/keto reductase [Dichomitus squalens LYAD-421 SS1]
EVM00G001020.1	--	--	--	--	F-box-like	--	Uncharacterized protein {ECO:0000313|EMBL:EIW51859.1} OS=Trametes versicolor (strain FP-101664) PE=4 SV=1	hypothetical protein DICSQDRAFT_177677 [Dichomitus squalens LYAD-421 SS1]
EVM10G007400.1	Biological Process: tRNA processing (GO:0008033); Biological Process: macromolecule modification (GO:0043412);	K14169|0|dsq:DICSQDRAFT_152807|hypothetical protein; K14169 cytoplasmic tRNA 2-thiolation protein 2 (A)	[S]	Function unknown	Protein of unknown function (DUF2392)	Cytoplasmic tRNA 2-thiolation protein 2 {ECO:0000255|HAMAP-Rule:MF_03054} GN=DEHA2F20504g OS=Debaryomyces hansenii (strain ATCC 36239 / CBS 767 / JCM 1990 / NBRC PE=3 SV=2	Cytoplasmic tRNA 2-thiolation protein 2 {ECO:0000256|HAMAP-Rule:MF_03054} OS=Pycnoporus cinnabarinus (Cinnabar-red polypore) PE=3 SV=1	hypothetical protein DICSQDRAFT_152807 [Dichomitus squalens LYAD-421 SS1]
EVM08G003660.1	Molecular Function: binding (GO:0005488); Molecular Function: oxidoreductase activity (GO:0016491);	--	[QI]	--	Cytochrome P450	Cytochrome P450 67 (Fragment) GN=CYP67 OS=Uromyces fabae (Rust fungus) PE=2 SV=1	High nitrogen upregulated cytochrome P450 monooxygenase 2 {ECO:0000313|EMBL:EJF59399.1} OS=Dichomitus squalens (strain LYAD-421) PE=3 SV=1	high nitrogen upregulated cytochrome P450 monooxygenase 2 [Dichomitus squalens LYAD-421 SS1]
EVM00G023740.1	Biological Process: DNA damage checkpoint (GO:0000077); Molecular Function: eukaryotic translation initiation factor 2alpha kinase activity (GO:0004694); Molecular Function: ATP binding (GO:0005524); Biological Process: regulation of translational initiation by eIF2 alpha phosphorylation (GO:0010998);	K16196|0|dsq:DICSQDRAFT_59990|Serine/threonine-protein kinase; K16196 eukaryotic translation initiation factor 2-alpha kinase 4 [EC:2.7.11.1] (A)	[J]	Translation, ribosomal structure and biogenesis	Protein kinase domain	Serine/threonine-protein kinase gcn2 GN=gcn2 OS=Schizosaccharomyces pombe (strain 972 / ATCC 24843) PE=2 SV=2	Serine/threonine-protein kinase {ECO:0000313|EMBL:EJF61645.1} OS=Dichomitus squalens (strain LYAD-421) PE=4 SV=1	Serine/threonine-protein kinase [Dichomitus squalens LYAD-421 SS1]
EVM05G003930.1	Molecular Function: hydrolase activity (GO:0016787);	K01102|2.25659e-122|shs:STEHIDRAFT_67073|protein serine/threonine phosphatase 2C; K01102 pyruvate dehydrogenase phosphatase [EC:3.1.3.43] (A)	[T]	Signal transduction mechanisms	Protein phosphatase 2C	Protein phosphatase 2C homolog C10F6.17c GN=SPAC10F6.17c OS=Schizosaccharomyces pombe (strain 972 / ATCC 24843) PE=3 SV=4	Uncharacterized protein {ECO:0000313|EMBL:CDO76720.1} OS=Pycnoporus cinnabarinus (Cinnabar-red polypore) PE=4 SV=1	hypothetical protein BN946_scf184796.g14 [Trametes cinnabarina]
EVM01G020080.1	Cellular Component: intracellular (GO:0005622);	--	[R]	General function prediction only	Protein of unknown function (DUF2370)	Metal homeostatis protein BSD2 GN=BSD2 OS=Saccharomyces cerevisiae (strain ATCC 204508 / S288c) PE=1 SV=1	Uncharacterized protein {ECO:0000313|EMBL:CDO74995.1} OS=Pycnoporus cinnabarinus (Cinnabar-red polypore) PE=4 SV=1	hypothetical protein DICSQDRAFT_133310 [Dichomitus squalens LYAD-421 SS1]
EVM04G003650.1	--	--	--	--	--	--	Uncharacterized protein {ECO:0000313|EMBL:CDO74077.1} OS=Pycnoporus cinnabarinus (Cinnabar-red polypore) PE=4 SV=1	hypothetical protein DICSQDRAFT_103441 [Dichomitus squalens LYAD-421 SS1]
EVM04G006480.1	Cellular Component: ribonuclease MRP complex (GO:0000172); Molecular Function: RNA binding (GO:0003723); Molecular Function: ribonuclease activity (GO:0004540); Cellular Component: nucleolar ribonuclease P complex (GO:0005655); Cellular Component: cytosol (GO:0005829); Biological Process: rRNA processing (GO:0006364); Biological Process: mRNA cleavage (GO:0006379); Biological Process: tRNA proces…	K03539|0|dsq:DICSQDRAFT_106130|PHP domain-like protein; K03539 ribonuclease P/MRP protein subunit RPP1 [EC:3.1.26.5] (A)	[J]	Translation, ribosomal structure and biogenesis	RNase P subunit p30	Probable ribonuclease P protein subunit 3 GN=SPAC3A12.04c OS=Schizosaccharomyces pombe (strain 972 / ATCC 24843) PE=3 SV=2	PHP domain-like protein {ECO:0000313|EMBL:EJF61142.1} OS=Dichomitus squalens (strain LYAD-421) PE=4 SV=1	PHP domain-like protein [Dichomitus squalens LYAD-421 SS1]
EVM03G007640.1	--	--	--	--	--	--	Uncharacterized protein {ECO:0000313|EMBL:EJF60942.1} OS=Dichomitus squalens (strain LYAD-421) PE=4 SV=1	hypothetical protein DICSQDRAFT_170486 [Dichomitus squalens LYAD-421 SS1]
EVM04G013750.1	--	--	--	--	--	--	Uncharacterized protein {ECO:0000313|EMBL:EJF62124.1} OS=Dichomitus squalens (strain LYAD-421) PE=4 SV=1	hypothetical protein DICSQDRAFT_161037 [Dichomitus squalens LYAD-421 SS1]
[truncated: 13,001 more rows]

## Sheet: s9
Table S9 Cytochrome P450s genes in the Ganoderma lucidum genome
[truncated: 686 more rows]
